# Supplementary material for: Oral administration of a new copper (I) complex with coumarin as ligand: modulation of the immune response and the composition of the intestinal microbiota in Onchorhynchus mykiss
Source: Front Chem. 2024 May 14;12:1338614. doi: 10.3389/fchem.2024.1338614 (PMC11131136; doi:10.3389/fchem.2024.1338614)
Supplement: Supplementary file 1 [file DataSheet1.zip]

Archive with 2 entries (2 files):
- File 1 Table 1.XLSX
- File 1 Table 2.XLSX
