# Supplementary material for: Oral administration of a new copper (I) complex with coumarin as ligand: modulation of the immune response and the composition of the intestinal microbiota in Onchorhynchus mykiss
Source: Front Chem. 2024 May 14;12:1338614. doi: 10.3389/fchem.2024.1338614 (PMC11131136; doi:10.3389/fchem.2024.1338614)
Supplement: Supplementary file 1 [file DataSheet1.zip › File 1 Table 1.XLSX]

## Sheet: OM_Level 7
Taxonomy	Control (1)	Control (2)	[Cu(NN1)2]ClO4 40 mg/g (1)	[Cu(NN1)2]ClO4 40 mg/g (2)	[Cu(NN1)2]ClO4 60 mg/g (1)	[Cu(NN1)2]ClO4 60 mg/g (2)	Oxytetracycline (1)	Oxytetracycline (2)	Mean Control	(Max-Min)/2	Mean [Cu(NN1)2]ClO4	SD	Mean Oxytetracycline	(Max-Min)/2	Log2 (Mean [Cu(NN1)2]ClO4/Control)	Log2 (Mean Oxytetracycline/Control)	Statistical Significance Control vs [Cu(NN1)2]ClO4	Statistical Significance Control vs Oxytetracycline	Statistical Significance [Cu(NN1)2]ClO4 vs oxytetracycline
k__Bacteria;p__Firmicutes;c__Clostridia;o__Clostridiales;f__Lachnospiraceae;g__Coprococcus;s__	2.09561	2.82318	0	0	0	0.0899847	0	0	2.45939	0.72757	0.0224962	0.0449924	0	0	-6.77248	Log2(0)	Yes	Yes	No
k__Bacteria;p__Firmicutes;c__Clostridia;o__Clostridiales;f__Ruminococcaceae;g__;s__	1.75678	3.52679	0	0	0	0.187168	0.262214	0.0079092	2.64178	1.77001	0.046792	0.0935841	0.135061	0.127152	-5.8191	-4.28982	Yes	Yes	No
k__Bacteria;p__Chloroflexi;c__Anaerolineae;o__Ardenscatenales;f__Ardenscatenaceae;g__Ardenscatena;s__	0	0.410803	0	0	0	0.0161972	0	0	0.205402	0.410803	0.00404931	0.00809862	0	0	-5.66463	Log2(0)	No	No	No
k__Bacteria;p__Bacteroidetes;c__Bacteroidia;o__Bacteroidales;f__Prevotellaceae;g__Prevotella;s__	0.360931	1.13626	0	0	0	0.0899847	0	0	0.748598	0.775333	0.0224962	0.0449924	0	0	-5.05644	Log2(0)	No	No	No
k__Bacteria;p__Firmicutes;c__Clostridia;o__Clostridiales;f__[Mogibacteriaceae];g__;s__	0.839717	1.16686	0	0	0	0.134977	0	0.172025	1.00329	0.327139	0.0337443	0.0674885	0.0860126	0.0860126	-4.89395	-3.54404	No	Yes	No
k__Bacteria;p__Firmicutes;c__Clostridia;o__Clostridiales;f__Lachnospiraceae;g__Clostridium;s__clostridioforme	0.530348	0.70798	0	0	0	0.11698	0.108434	0	0.619164	0.177632	0.029245	0.0584901	0.0542171	0.0542171	-4.40406	-3.5135	No	No	No
k__Bacteria;p__Bacteroidetes;c__Bacteroidia;o__Bacteroidales;__;__;__	0.0184148	0.135478	0	0	0	0.0161972	0.333189	0.154229	0.0769463	0.117063	0.00404931	0.00809862	0.243709	0.0894797	-4.2481	1.66324	No	No	No
k__Bacteria;p__Bacteroidetes;c__Bacteroidia;o__Bacteroidales;f__Rikenellaceae;g__Alistipes;s__finegoldii	0.817619	0.380212	0	0	0	0.145775	0.236584	0.316368	0.598915	0.437408	0.0364438	0.0728876	0.276476	0.0398922	-4.03861	-1.1152	No	No	No
k__Bacteria;p__Firmicutes;c__Clostridia;o__Clostridiales;f__Lachnospiraceae;g__;s__	0.755009	0.35399	0	0	0	0.138576	0.0571744	0	0.554499	0.401019	0.0346441	0.0692882	0.0285872	0.0285872	-4.0005	-4.27774	No	No	No
k__Bacteria;p__Bacteroidetes;c__Bacteroidia;o__Bacteroidales;f__Prevotellaceae;g__Prevotella;s__copri	8.2388	6.33249	0	0	1.71906	0.158373	0	0	7.28565	1.90632	0.469359	0.836475	0	0	-3.95629	Log2(0)	Yes	Yes	No
k__Bacteria;p__Firmicutes;c__Clostridia;o__Clostridiales;f__Lachnospiraceae;g__Coprococcus;s__eutactus	0.40881	0.852198	0	0	0	0.165572	0	0	0.630504	0.443389	0.041393	0.0827859	0	0	-3.92905	Log2(0)	No	No	No
k__Bacteria;p__Bacteroidetes;c__Cytophagia;o__Cytophagales;f__Cytophagaceae;g__;s__	0.298321	0.371471	0	0	0	0.0971835	0.163637	0	0.334896	0.0731505	0.0242959	0.0485917	0.0818185	0.0818185	-3.78493	-2.03321	No	No	No
k__Bacteria;p__Firmicutes;c__Clostridia;o__Clostridiales;f__Ruminococcaceae;g__Clostridium;s__methylpentosum	0.121538	0.520059	0	0	0	0.104382	0.234612	0	0.320799	0.398521	0.0260956	0.0521911	0.117306	0.117306	-3.61979	-1.45139	No	No	No
k__Bacteria;p__Firmicutes;c__Clostridia;o__Clostridiales;f__Ruminococcaceae;g__;s__	11.2036	11.804	0	1.55458	0	2.65995	3.68085	3.80433	11.5038	0.600444	1.05363	1.29762	3.74259	0.0617389	-3.44867	-1.62	Yes	Yes	Yes
k__Bacteria;p__Bacteroidetes;c__Bacteroidia;o__Bacteroidales;f__Rikenellaceae;__;__	0	0.284066	0	0	0	0.0521911	0	0.0415233	0.142033	0.284066	0.0130478	0.0260956	0.0207617	0.0207617	-3.44435	-2.77423	No	No	No
k__Bacteria;p__Firmicutes;c__Clostridia;o__Clostridiales;f__Ruminococcaceae;g__Ruminococcus;s__albus	0	0.642426	0	0	0	0.122379	0.114349	0	0.321213	0.642426	0.0305948	0.0611896	0.0571744	0.0571744	-3.39217	-2.49009	No	No	No
k__Bacteria;p__Verrucomicrobia;c__Opitutae;o__Opitutales;f__Opitutaceae;g__Opitutus;s__	0.313052	0	0	0	0	0.0611896	0.242498	0	0.156526	0.313052	0.0152974	0.0305948	0.121249	0.121249	-3.35505	-0.36843	No	No	No
k__Bacteria;p__Firmicutes;c__Clostridia;o__Clostridiales;f__[Tissierellaceae];g__Peptoniphilus;s__	0.368297	0	0	0	0	0.0773868	0	0.0968877	0.184148	0.368297	0.0193467	0.0386934	0.0484439	0.0484439	-3.25071	-1.92648	No	No	No
k__Bacteria;p__Firmicutes;c__Clostridia;o__Clostridiales;f__Lachnospiraceae;g__;s__	3.80451	6.13146	0	1.04765	0	1.26698	0.313473	0.539803	4.96798	2.32695	0.578659	0.674151	0.426638	0.113165	-3.10187	-3.54157	Yes	Yes	No
k__Bacteria;p__Firmicutes;c__Clostridia;o__Clostridiales;f__Ruminococcaceae;g__Ruminococcus;s__callidus	0.220978	0.410803	0	0	0	0.149375	0	0	0.315891	0.189825	0.0373437	0.0746873	0	0	-3.08049	Log2(0)	No	No	No
k__Bacteria;p__Gemmatimonadetes;c__Gemmatimonadetes;o__Gemmatimonadales;f__Gemmatimonadaceae;g__Gemmatimonas;s__	0.294638	0	0	0	0	0.0701881	0	0	0.147319	0.294638	0.017547	0.035094	0	0	-3.06964	Log2(0)	No	No	No
k__Bacteria;p__Firmicutes;c__Clostridia;o__Clostridiales;f__Ruminococcaceae;g__Faecalibacterium;__	1.92988	0.638056	0	0	0.681431	0	0	0	1.28397	1.29182	0.170358	0.340716	0	0	-2.91397	Log2(0)	No	Yes	No
k__Bacteria;p__Firmicutes;c__Clostridia;o__Clostridiales;f__Lachnospiraceae;__;__	3.81556	2.94118	0	0	0	1.80509	2.48413	3.50378	3.37837	0.87438	0.451273	0.902547	2.99395	0.509824	-2.90425	-0.174274	Yes	No	Yes
k__Bacteria;p__Proteobacteria;c__Gammaproteobacteria;o__Pseudomonadales;f__Moraxellaceae;g__Acinetobacter;s__johnsonii	0.423542	0	0	0	0	0.113381	0	0.0929331	0.211771	0.423542	0.0283452	0.0566904	0.0464666	0.0464666	-2.90133	-2.18824	No	No	No
k__Bacteria;p__Firmicutes;c__Erysipelotrichi;o__Erysipelotrichales;f__Erysipelotrichaceae;g__[Eubacterium];s__biforme	0.497201	0	0	0	0	0.133177	0	0	0.2486	0.497201	0.0332943	0.0665887	0	0	-2.90048	Log2(0)	No	No	No
k__Bacteria;p__Firmicutes;c__Clostridia;o__Clostridiales;f__Ruminococcaceae;__;__	2.74013	1.7481	0	0	0	1.25799	1.19672	1.25954	2.24411	0.992031	0.314497	0.628993	1.22813	0.0314106	-2.83503	-0.869683	Yes	Yes	No
k__Bacteria;p__Firmicutes;c__Clostridia;o__Clostridiales;f__Clostridiaceae;g__;s__	0.346199	0	0	0	0	0.0989832	0.538228	0.421165	0.1731	0.346199	0.0247458	0.0494916	0.479697	0.0585315	-2.80635	1.47052	No	No	No
k__Bacteria;p__Firmicutes;c__Clostridia;o__Clostridiales;f__Lachnospiraceae;g__Ruminococcus;s__lactaris	0	0.454506	0	0	0	0.131378	0.10252	0	0.227253	0.454506	0.0328444	0.0656888	0.0512598	0.0512598	-2.79058	-2.1484	No	No	No
k__Bacteria;p__Proteobacteria;c__Alphaproteobacteria;o__Rhodospirillales;f__Rhodospirillaceae;g__;s__	0.353565	0	0	0	0	0.104382	0	0.330209	0.176783	0.353565	0.0260956	0.0521911	0.165105	0.165105	-2.7601	-0.0985956	No	No	No
k__Bacteria;p__Firmicutes;c__Clostridia;o__Clostridiales;f__Lachnospiraceae;g__Roseburia;s__inulinivorans	0	0.34962	0	0	0	0.111581	0.153779	0	0.17481	0.34962	0.0278953	0.0557905	0.0768897	0.0768897	-2.6477	-1.18492	No	No	No
k__Bacteria;p__Bacteroidetes;c__Bacteroidia;o__Bacteroidales;f__Bacteroidaceae;g__Bacteroides;s__uniformis	0.246759	0.266585	0	0	0	0.169171	0.234612	0.199707	0.256672	0.0198261	0.0422928	0.0845856	0.21716	0.0174524	-2.60144	-0.241169	No	No	No
k__Bacteria;p__Bacteroidetes;c__Bacteroidia;o__Bacteroidales;f__Bacteroidaceae;g__Bacteroides;__	0.762375	0.450135	0	0	0	0.406731	0.0808328	0.193775	0.606255	0.312239	0.101683	0.203365	0.137304	0.0564713	-2.57585	-2.14255	No	No	No
k__Bacteria;p__Proteobacteria;c__Gammaproteobacteria;o__Xanthomonadales;f__Xanthomonadaceae;g__Pseudoxanthomonas;s__taiwanensis	0.283589	0	0	0	0	0.0971835	0	0	0.141794	0.283589	0.0242959	0.0485917	0	0	-2.54502	Log2(0)	No	No	No
k__Bacteria;p__Firmicutes;c__Clostridia;o__Clostridiales;f__Clostridiaceae;__;__	0.412493	0.441395	0	0	0	0.325745	0.222783	0.264958	0.426944	0.0289023	0.0814362	0.162872	0.243871	0.0210876	-2.3903	-0.80793	No	No	No
k__Bacteria;p__Proteobacteria;c__Gammaproteobacteria;o__Pasteurellales;f__Pasteurellaceae;__;__	0.287272	0.441395	0	0	0	0.282552	0.396278	0.144343	0.364333	0.154123	0.070638	0.141276	0.27031	0.125967	-2.36674	-0.430642	No	No	No
k__Bacteria;p__Firmicutes;c__Clostridia;o__Clostridiales;f__;g__;s__	12.5331	8.5045	1.25239	0	0	6.99721	6.8767	5.29917	10.5188	4.02865	2.0624	3.34243	6.08793	0.788767	-2.35058	-0.788949	Yes	Yes	Yes
k__Bacteria;p__Firmicutes;c__Clostridia;o__Clostridiales;f__Lachnospiraceae;g__Blautia;s__producta	0.40881	0.53754	0	0	0	0.372537	0.157722	0.223435	0.473175	0.128731	0.0931342	0.186268	0.190579	0.0328562	-2.34499	-1.31199	No	No	No
k__Bacteria;p__Actinobacteria;c__Actinobacteria;o__Actinomycetales;f__Micrococcaceae;g__Micrococcus;s__	0	0.323398	0	0	0	0.127778	0.16758	0.268913	0.161699	0.323398	0.0319446	0.0638891	0.218247	0.0506664	-2.33967	0.432646	No	No	No
k__Bacteria;p__Proteobacteria;c__Gammaproteobacteria;o__Pseudomonadales;f__Moraxellaceae;g__Enhydrobacter;s__aerosaccus	0	0.270955	0	0	0	0.107982	0.161666	0	0.135478	0.270955	0.0269954	0.0539908	0.0808328	0.0808328	-2.32727	-0.745043	No	No	No
k__Bacteria;p__Firmicutes;c__Clostridia;o__Clostridiales;f__Lachnospiraceae;g__Blautia;s__	1.8599	1.77432	0	0	1.57968	0.205165	0.366705	0.450825	1.81711	0.0855794	0.446212	0.761811	0.408765	0.0420599	-2.02585	-2.1523	No	Yes	No
k__Bacteria;p__Bacteroidetes;c__Bacteroidia;o__Bacteroidales;f__[Barnesiellaceae];g__Barnesiella;s__intestinihominis	0.19888	0	0	0	0	0.111581	0.134064	0	0.0994402	0.19888	0.0278953	0.0557905	0.0670321	0.0670321	-1.83381	-0.568978	No	No	No
k__Bacteria;p__Cyanobacteria;c__Chloroplast;o__Stramenopiles;f__;g__;s__	0.688715	0.380212	0	0	0	0.604697	0.705808	0.628782	0.534463	0.308504	0.151174	0.302349	0.667295	0.0385133	-1.82188	0.320233	No	No	No
k__Bacteria;p__Firmicutes;c__Bacilli;o__Bacillales;f__Bacillaceae;g__Bacillus;s__thermoamylovorans	0	0.458876	0	0	0	0.260956	0	0	0.229438	0.458876	0.0652389	0.130478	0	0	-1.8143	Log2(0)	No	No	No
k__Bacteria;p__Proteobacteria;c__Alphaproteobacteria;o__RF32;f__;g__;s__	0.228344	0	0	0	0	0.156573	0.492883	0.237276	0.114172	0.228344	0.0391433	0.0782867	0.365079	0.127803	-1.54437	1.677	No	No	No
k__Bacteria;p__Bacteroidetes;c__Flavobacteriia;o__Flavobacteriales;f__Flavobacteriaceae;g__Flavobacterium;__	0.202563	0	0	0	0	0.172771	0.0414022	0	0.101282	0.202563	0.0431927	0.0863853	0.0207011	0.0207011	-1.22952	-2.2906	No	No	No
k__Bacteria;p__Bacteroidetes;c__Bacteroidia;o__Bacteroidales;f__Bacteroidaceae;g__Bacteroides;s__	3.33677	2.91058	0	2.46705	0	3.17646	4.55029	4.27888	3.12368	0.426186	1.41088	1.65468	4.41459	0.135708	-1.14665	0.499033	No	Yes	Yes
k__Bacteria;p__Firmicutes;c__Clostridia;o__Clostridiales;__;__;__	3.55775	3.22961	0	0	1.26994	4.88977	4.58578	4.65654	3.39368	0.328136	1.53993	2.31208	4.62116	0.0353808	-1.13999	0.445405	Yes	Yes	Yes
k__Bacteria;p__Proteobacteria;c__Alphaproteobacteria;o__Rhizobiales;f__Rhizobiaceae;__;__	0	0.336509	0	0	0	0.332943	0	0	0.168255	0.336509	0.0832358	0.166472	0	0	-1.01537	Log2(0)	No	No	No
k__Bacteria;p__Chloroflexi;c__Anaerolineae;o__SBR1031;f__A4b;g__;s__	0	0.301547	0	0	0	0.305948	0	0	0.150774	0.301547	0.076487	0.152974	0	0	-0.979097	Log2(0)	No	No	No
k__Bacteria;p__Proteobacteria;c__Alphaproteobacteria;o__Sphingomonadales;f__Sphingomonadaceae;__;__	0.206246	0	0	0	0	0.226761	0.276014	0	0.103123	0.206246	0.0566904	0.113381	0.138007	0.138007	-0.863193	0.420375	No	No	No
k__Bacteria;p__Firmicutes;c__Clostridia;o__Clostridiales;f__Ruminococcaceae;g__Oscillospira;s__	1.11226	0.87842	0	0	0	2.24422	1.8769	2.14735	0.995338	0.233837	0.561055	1.12211	2.01212	0.135225	-0.827046	1.01546	No	Yes	No
k__Bacteria;p__Verrucomicrobia;c__Verrucomicrobiae;o__Verrucomicrobiales;f__Verrucomicrobiaceae;g__Akkermansia;s__muciniphila	0.151002	0	0	0	0	0.17637	0.100548	0.403369	0.0755009	0.151002	0.0440925	0.088185	0.251959	0.151411	-0.77596	1.73862	No	No	No
k__Bacteria;p__Bacteroidetes;c__Bacteroidia;o__Bacteroidales;f__Rikenellaceae;g__;s__	0	0.297177	0	0	0	0.347341	0	0.0474552	0.148588	0.297177	0.0868352	0.17367	0.0237276	0.0237276	-0.774969	-2.64668	No	No	No
k__Bacteria;p__Firmicutes;c__Clostridia;o__Clostridiales;f__Lachnospiraceae;g__Clostridium;__	0.416176	0.393322	0	0	0	0.946639	0.2839	0.423142	0.404749	0.0228533	0.23666	0.47332	0.353521	0.0696209	-0.774213	-0.19523	No	No	No
k__Bacteria;p__Bacteroidetes;c__Bacteroidia;o__Bacteroidales;f__[Odoribacteraceae];g__Odoribacter;s__	0.13627	0.0655537	0	0	0	0.239359	0.345018	0.168071	0.100912	0.0707162	0.0598398	0.11968	0.256544	0.0884737	-0.753917	1.34611	No	No	No
k__Bacteria;p__Proteobacteria;c__Betaproteobacteria;o__Burkholderiales;f__Alcaligenaceae;g__Sutterella;s__	0	0.17044	0	0	0	0.208765	0	0.114683	0.0852198	0.17044	0.0521911	0.104382	0.0573417	0.0573417	-0.707384	-0.571604	No	No	No
k__Bacteria;p__Actinobacteria;c__Actinobacteria;o__Actinomycetales;f__Corynebacteriaceae;g__Corynebacterium;__	0.320418	0.209772	0	0	0.418151	0.298749	0.232641	0.391506	0.265095	0.110647	0.179225	0.212615	0.312073	0.0794324	-0.564738	0.235374	No	No	No
k__Bacteria;p__Proteobacteria;c__Alphaproteobacteria;o__Rickettsiales;f__;g__;s__	0.143636	0	0	0	0	0.208765	0	0	0.0718179	0.143636	0.0521911	0.104382	0	0	-0.460539	Log2(0)	No	No	No
k__Bacteria;p__Firmicutes;c__Erysipelotrichi;o__Erysipelotrichales;f__Erysipelotrichaceae;g__Allobaculum;s__	0.40881	0	0	0	0	0.602898	0.362762	0.852217	0.204405	0.40881	0.150724	0.301449	0.607489	0.244727	-0.439517	1.57143	No	No	No
k__Bacteria;p__Firmicutes;c__Clostridia;o__Clostridiales;f__Lachnospiraceae;g__Dorea;s__	0	0.725461	0	0	1.00666	0.0755872	0	0.193775	0.362731	0.725461	0.270562	0.492024	0.0968877	0.0968877	-0.422941	-1.90451	No	No	No
k__Bacteria;p__Bacteroidetes;c__Flavobacteriia;o__Flavobacteriales;f__Flavobacteriaceae;g__Flavobacterium;s__	0.261491	0	0	0	0	0.426527	0.155751	0	0.130745	0.261491	0.106632	0.213264	0.0778755	0.0778755	-0.294122	-0.74752	No	No	No
k__Bacteria;p__Firmicutes;c__Clostridia;o__Clostridiales;f__Lachnospiraceae;g__Dorea;s__formicigenerans	0.279906	0.572502	1.40894	0	0	0	0	0	0.426204	0.292597	0.352235	0.70447	0	0	-0.275005	Log2(0)	No	No	No
k__Bacteria;p__Proteobacteria;c__Gammaproteobacteria;o__Pseudomonadales;f__Moraxellaceae;g__Acinetobacter;s__lwoffii	0.364614	0.380212	1.2176	0	0	0.0503914	0	0.059319	0.372413	0.0155975	0.316999	0.600873	0.0296595	0.0296595	-0.232426	-3.65034	No	No	No
k__Bacteria;p__Cyanobacteria;c__Synechococcophycideae;o__Synechococcales;f__Synechococcaceae;g__Synechococcus;s__	0.445639	0	0	0	0	0.793665	0.143922	0.601099	0.22282	0.445639	0.198416	0.396833	0.372511	0.228589	-0.167346	0.741405	No	No	No
k__Bacteria;p__Firmicutes;c__Clostridia;o__Clostridiales;f__Peptostreptococcaceae;__;__	0.265174	0	0	0	0	0.500315	0.392335	0.326255	0.132587	0.265174	0.125079	0.250157	0.359295	0.03304	-0.0841019	1.43823	No	No	No
k__Bacteria;p__Bacteroidetes;c__Bacteroidia;o__Bacteroidales;f__;g__;s__	0.0110489	0.69924	1.09584	0	0	0.280752	0.550057	0.179934	0.355144	0.688191	0.344149	0.518311	0.364996	0.185061	-0.0453728	0.0394746	No	No	No
k__Bacteria;p__Planctomycetes;c__Planctomycetia;o__Gemmatales;f__Gemmataceae;g__Gemmata;s__	0	0.069924	0	0	0	0.147575	0	0.166093	0.034962	0.069924	0.0368937	0.0737875	0.0830466	0.0830466	0.0775887	1.24813	No	No	No
k__Bacteria;p__Acidobacteria;c__Sva0725;o__Sva0725;f__;g__;s__	0.309369	0.458876	1.80901	0	0	0.179969	0	0	0.384123	0.149506	0.497245	0.878616	0	0	0.372389	Log2(0)	No	No	No
k__Bacteria;p__Firmicutes;c__Clostridia;o__Clostridiales;f__Ruminococcaceae;g__Faecalibacterium;s__prausnitzii	0.467737	0.511319	1.35676	0	1.23897	0	0	0	0.489528	0.0435818	0.648931	0.750862	0	0	0.406673	Log2(0)	No	No	No
k__Bacteria;p__Bacteroidetes;c__Sphingobacteriia;o__Sphingobacteriales;f__;g__;s__	0	0.515689	0	0	1.42481	0	0.0670321	0	0.257845	0.515689	0.356203	0.712405	0.033516	0.033516	0.466196	-2.94358	No	No	No
k__Bacteria;p__Firmicutes;c__Clostridia;o__Clostridiales;f__Lachnospiraceae;g__Blautia;s__obeum	0.530348	0.270955	0	0.946266	1.37835	0	0	0	0.400652	0.259392	0.581154	0.693856	0	0	0.536572	Log2(0)	No	No	No
k__Bacteria;p__Verrucomicrobia;c__Verrucomicrobiae;o__Verrucomicrobiales;f__Verrucomicrobiaceae;g__;s__	0.383029	0	0	0	1.11507	0	0.183352	0	0.191514	0.383029	0.278767	0.557534	0.0916762	0.0916762	0.541608	-1.06283	No	No	No
k__Bacteria;p__Proteobacteria;c__Alphaproteobacteria;o__Rhodobacterales;f__Rhodobacteraceae;g__Rubellimicrobium;s__	0	0.555021	1.68725	0	0	0	0.0709751	0	0.277511	0.555021	0.421812	0.843625	0.0354876	0.0354876	0.604058	-2.96716	No	No	No
k__Bacteria;p__Proteobacteria;c__Gammaproteobacteria;o__Alteromonadales;f__[Chromatiaceae];g__Alishewanella;s__	0	0.0480727	0	0	0	0.151174	0	0.229367	0.0240364	0.0480727	0.0377936	0.0755872	0.114683	0.114683	0.652923	2.25437	No	No	No
k__Bacteria;p__Acidobacteria;c__Solibacteres;o__Solibacterales;f__[Bryobacteraceae];g__Bryobacter;s__	0	0.275326	0	0	0.913737	0	0	0	0.137663	0.275326	0.228434	0.456869	0	0	0.73064	Log2(0)	No	No	No
k__Bacteria;p__Planctomycetes;c__Planctomycetia;o__Pirellulales;f__Pirellulaceae;g__;s__	0.23571	0.332139	0.974082	0	0.975685	0.251957	0.122235	0.150275	0.283924	0.0964287	0.550431	0.500794	0.136255	0.01402	0.955055	-1.0592	No	No	No
k__Bacteria;p__Firmicutes;c__Clostridia;o__Clostridiales;f__Clostridiaceae;g__Clostridium;s__celatum	0	0.35836	1.46112	0	0	0	0	0.168071	0.17918	0.35836	0.365281	0.730562	0.0840353	0.0840353	1.0276	-1.09234	No	No	No
k__Bacteria;p__Bacteroidetes;c__Flavobacteriia;o__Flavobacteriales;f__[Weeksellaceae];g__Cloacibacterium;s__	0.206246	0	0.887111	0	0	0	0.242498	0	0.103123	0.206246	0.221778	0.443555	0.121249	0.121249	1.10475	0.233606	No	No	No
k__Bacteria;p__Chloroflexi;c__Thermomicrobia;o__JG30-KF-CM45;f__;g__;s__	0	0.034962	0	0	0	0.160173	0.0887189	0	0.017481	0.034962	0.0400432	0.0800864	0.0443594	0.0443594	1.19577	1.34345	No	No	No
k__Bacteria;p__Firmicutes;c__Clostridia;o__Clostridiales;f__Clostridiaceae;g__Candidatus Arthromitus;s__	0	0.34962	1.87859	0	0	0.102583	0.0729467	0.162139	0.17481	0.34962	0.495293	0.923464	0.117543	0.044596	1.50249	-0.572603	No	No	No
k__Bacteria;p__Proteobacteria;c__Alphaproteobacteria;o__Rickettsiales;f__mitochondria;__;__	0.0626105	0	0	0	0	0.377936	0.274043	0	0.0313052	0.0626105	0.0944839	0.188968	0.137021	0.137021	1.59366	2.12993	No	No	No
k__Bacteria;p__Proteobacteria;c__Alphaproteobacteria;o__Rhodobacterales;f__Rhodobacteraceae;__;__	0.191514	1.6301	3.72239	0	5.88509	1.54234	1.54765	0.476529	0.910808	1.43859	2.78745	2.56837	1.01209	0.535561	1.61373	0.152119	Yes	No	Yes
k__Bacteria;p__Proteobacteria;c__Gammaproteobacteria;o__;f__;g__;s__	0.324101	0	0	0	2.09075	0	0.104491	0	0.162051	0.324101	0.522689	1.04538	0.0522456	0.0522456	1.68951	-1.63306	No	No	No
k__Bacteria;p__Bacteroidetes;c__[Saprospirae];o__[Saprospirales];f__;g__;s__	0.224661	0	0	1.48699	0	0	0	0	0.112331	0.224661	0.371747	0.743494	0	0	1.72657	Log2(0)	No	No	No
k__Bacteria;p__Proteobacteria;c__Betaproteobacteria;o__Rhodocyclales;f__Rhodocyclaceae;g__Hydrogenophilus;s__	0.357248	0	0	2.56844	0	0	0	0.0711828	0.178624	0.357248	0.642109	1.28422	0.0355914	0.0355914	1.84589	-2.32733	No	No	No
k__Bacteria;p__Actinobacteria;c__Actinobacteria;o__Actinomycetales;f__Corynebacteriaceae;g__Corynebacterium;s__kroppenstedtii	0	0.35836	1.04366	0	0.882763	0.678485	0.447538	0.547712	0.17918	0.35836	0.651227	0.459148	0.497625	0.0500874	1.86175	1.47365	No	No	No
k__Bacteria;p__Bacteroidetes;c__[Saprospirae];o__[Saprospirales];f__Chitinophagaceae;g__;s__	0.176783	0.35399	2.97443	1.48699	0	0	0.0473167	0.17598	0.265386	0.177207	1.11535	1.42388	0.111648	0.0643315	2.07134	-1.24913	No	No	No
k__Bacteria;p__Firmicutes;c__Bacilli;o__Lactobacillales;__;__;__	0.287272	0	1.80901	0.675904	0	0.286151	0.855644	0.195753	0.143636	0.287272	0.692766	0.79405	0.525699	0.329946	2.26995	1.87182	No	No	No
k__Bacteria;p__Firmicutes;c__Clostridia;o__Clostridiales;f__Clostridiaceae;g__Clostridium;__	0.19888	0	1.40894	0	0	0.514712	0.266157	0.496302	0.0994402	0.19888	0.480913	0.664563	0.38123	0.115073	2.27388	1.93876	No	No	No
k__Bacteria;p__Proteobacteria;c__Betaproteobacteria;o__Burkholderiales;f__Comamonadaceae;__;__	0.784473	0.70798	3.70499	4.83271	1.73455	4.39845	3.54087	3.49784	0.746226	0.0764925	3.66768	1.36988	3.51936	0.0215125	2.29718	2.23763	Yes	Yes	No
k__Bacteria;p__Bacteroidetes;c__Bacteroidia;o__Bacteroidales;f__S24-7;g__;s__	0.125221	0	0	0	0	1.27778	1.15926	1.78353	0.0626105	0.125221	0.319446	0.638891	1.47139	0.312132	2.35109	4.55463	No	Yes	No
k__Bacteria;p__Bacteroidetes;c__[Saprospirae];o__[Saprospirales];f__Saprospiraceae;g__;s__	0.27254	0	1.16542	1.68976	0	0	0.264185	0.132479	0.13627	0.27254	0.713795	0.851563	0.198332	0.065853	2.38904	0.541452	No	No	No
k__Bacteria;__;__;__;__;__;__	0.618739	0.511319	4.62689	2.87259	5.93155	1.45235	1.95773	1.08158	0.565029	0.10742	3.72085	1.96415	1.51966	0.438073	2.71923	1.42735	Yes	Yes	Yes
k__Bacteria;p__Firmicutes;__;__;__;__;__	0	0.00874049	0	0	0	0.17817	0.134064	0.266936	0.00437025	0.00874049	0.0445424	0.0890849	0.2005	0.0664357	3.34939	5.51974	No	No	No
k__Bacteria;p__Cyanobacteria;c__Chloroplast;o__Streptophyta;f__;g__;s__	0.19888	0.131107	0	4.35958	2.50891	0.431927	0.250384	0.688101	0.164994	0.067773	1.8251	2.01355	0.469243	0.218858	3.46749	1.50792	No	No	No
k__Bacteria;p__Proteobacteria;c__Betaproteobacteria;o__Burkholderiales;f__Alcaligenaceae;__;__	0	0.069924	0	0	1.65712	0	0	0	0.034962	0.069924	0.414279	0.828558	0	0	3.56674	Log2(0)	No	No	No
k__Bacteria;p__Proteobacteria;c__Gammaproteobacteria;__;__;__;__	0.114172	0	1.39155	2.0953	1.53322	0.395933	0.808328	0.174002	0.057086	0.114172	1.354	0.707331	0.491165	0.317163	4.56795	3.105	No	No	No
k__Bacteria;p__Actinobacteria;c__Actinobacteria;o__Actinomycetales;f__Corynebacteriaceae;g__Corynebacterium;s__	0.128904	0	0	5.84657	3.28326	0.322145	0.662434	0.401392	0.064452	0.128904	2.36299	2.75263	0.531913	0.130521	5.19625	3.04489	Yes	No	Yes
k__Bacteria;p__Proteobacteria;c__Alphaproteobacteria;o__;f__;g__;s__	0.0626105	0	3.09619	0	2.64829	0	0	0.221458	0.0313052	0.0626105	1.43612	1.66834	0.110729	0.110729	5.51963	1.82255	No	No	No
k__Bacteria;p__Tenericutes;c__Mollicutes;o__RF39;f__;g__;s__	1.54316	1.5427	0	0	0	0	0	0	1.54293	0.000467091	0	0	0	0	Log2(0)	Log2(0)	No	Yes	No
k__Bacteria;p__Firmicutes;c__Clostridia;o__Clostridiales;f__Christensenellaceae;g__;s__	1.32587	1.26737	0	0	0	0	0	0	1.29662	0.0584974	0	0	0	0	Log2(0)	Log2(0)	No	Yes	No
k__Bacteria;p__Firmicutes;c__Clostridia;o__Clostridiales;f__Lachnospiraceae;g__Anaerostipes;s__	0.493518	1.80054	0	0	0	0	0	0	1.14703	1.30702	0	0	0	0	Log2(0)	Log2(0)	No	Yes	No
k__Bacteria;p__Firmicutes;c__Clostridia;o__Clostridiales;f__Ruminococcaceae;g__Butyricicoccus;s__pullicaecorum	0.990719	0.380212	0	0	0	0	0	0	0.685465	0.610507	0	0	0	0	Log2(0)	Log2(0)	No	No	No
k__Bacteria;p__Firmicutes;c__Clostridia;o__Clostridiales;f__Lachnospiraceae;g__Lachnospira;s__	0.968621	0.371471	0	0	0	0	0	0	0.670046	0.59715	0	0	0	0	Log2(0)	Log2(0)	No	No	No
k__Bacteria;p__Actinobacteria;c__Coriobacteriia;o__Coriobacteriales;f__Coriobacteriaceae;g__;s__	0.316735	0.860939	0	0	0	0	0	0	0.588837	0.544203	0	0	0	0	Log2(0)	Log2(0)	No	No	No
k__Bacteria;p__Firmicutes;c__Clostridia;o__Clostridiales;f__Lachnospiraceae;g__Dorea;s__longicatena	0.655569	0.489468	0	0	0	0	0	0	0.572518	0.166101	0	0	0	0	Log2(0)	Log2(0)	No	No	No
k__Bacteria;p__Firmicutes;c__Clostridia;o__Clostridiales;f__Clostridiaceae;g__Clostridium;s__	0.268857	0.817236	0	0	0	0	0.0591459	0.122593	0.543047	0.548379	0	0	0.0908693	0.0317234	Log2(0)	-2.57921	No	No	No
k__Bacteria;p__Bacteroidetes;c__Bacteroidia;o__Bacteroidales;f__[Barnesiellaceae];g__;s__	0.213612	0.760423	0	0	0	0	0	0	0.487018	0.546811	0	0	0	0	Log2(0)	Log2(0)	No	No	No
k__Bacteria;p__Firmicutes;c__Clostridia;o__Clostridiales;f__Peptostreptococcaceae;g__Clostridium;s__bartlettii	0.309369	0.642426	0	0	0	0	0	0	0.475898	0.333057	0	0	0	0	Log2(0)	Log2(0)	No	No	No
k__Bacteria;p__Actinobacteria;c__Coriobacteriia;o__Coriobacteriales;f__Coriobacteriaceae;g__Slackia;s__	0.206246	0.690499	0	0	0	0	0	0	0.448373	0.484253	0	0	0	0	Log2(0)	Log2(0)	No	No	No
k__Bacteria;p__Firmicutes;c__Clostridia;o__Clostridiales;f__Veillonellaceae;g__Veillonella;s__dispar	0.257808	0.555021	0	0	0	0	0	0	0.406415	0.297214	0	0	0	0	Log2(0)	Log2(0)	No	No	No
k__Bacteria;p__Firmicutes;c__Clostridia;o__Clostridiales;f__Lachnospiraceae;g__Roseburia;__	0.504567	0.301547	0	0	0	0	0.130121	0	0.403057	0.20302	0	0	0.0650605	0.0650605	Log2(0)	-2.63113	No	No	No
k__Bacteria;p__Bacteroidetes;c__Bacteroidia;o__Bacteroidales;f__Rikenellaceae;g__Alistipes;s__indistinctus	0.460371	0.288436	0	0	0	0	0	0	0.374404	0.171935	0	0	0	0	Log2(0)	Log2(0)	No	No	No
k__Bacteria;p__Actinobacteria;c__Actinobacteria;o__Bifidobacteriales;f__Bifidobacteriaceae;g__Bifidobacterium;__	0.302004	0.441395	0	0	0	0	0	0	0.371699	0.139391	0	0	0	0	Log2(0)	Log2(0)	No	No	No
k__Bacteria;p__Firmicutes;c__Clostridia;o__Clostridiales;f__Veillonellaceae;g__Dialister;s__	0.346199	0.388952	0	0	0	0	0	0	0.367576	0.0427528	0	0	0	0	Log2(0)	Log2(0)	No	No	No
k__Bacteria;p__Bacteroidetes;c__Bacteroidia;o__Bacteroidales;f__[Odoribacteraceae];g__Butyricimonas;s__	0.386712	0.332139	0	0	0	0	0	0	0.359425	0.054573	0	0	0	0	Log2(0)	Log2(0)	No	No	No
k__Bacteria;p__Firmicutes;c__Clostridia;o__Clostridiales;f__Lachnospiraceae;g__[Ruminococcus];s__	0.316735	0.362731	0	0	0	0	0	0	0.339733	0.0459951	0	0	0	0	Log2(0)	Log2(0)	No	No	No
k__Bacteria;p__Firmicutes;c__Clostridia;o__Clostridiales;f__Ruminococcaceae;g__Gemmiger;s__formicilis	0.290955	0.384582	0	0	0	0	0	0	0.337768	0.0936271	0	0	0	0	Log2(0)	Log2(0)	No	No	No
k__Bacteria;p__Bacteroidetes;c__[Saprospirae];o__[Saprospirales];f__Saprospiraceae;g__Haliscomenobacter;s__	0.290955	0.375841	0	0	0	0	0	0	0.333398	0.0848866	0	0	0	0	Log2(0)	Log2(0)	No	No	No
k__Bacteria;p__Actinobacteria;c__Actinobacteria;o__Actinomycetales;f__Corynebacteriaceae;g__Corynebacterium;s__aurimucosum	0	0.620575	0	0	0	0	0	0	0.310288	0.620575	0	0	0	0	Log2(0)	Log2(0)	No	No	No
k__Bacteria;p__Firmicutes;c__Erysipelotrichi;o__Erysipelotrichales;f__Erysipelotrichaceae;g__;s__	0.600324	0	0	0	0	0	0	0	0.300162	0.600324	0	0	0	0	Log2(0)	Log2(0)	No	No	No
k__Bacteria;p__Firmicutes;c__Clostridia;o__Clostridiales;f__Peptococcaceae;g__;s__	0.224661	0.371471	0	0	0	0	0	0	0.298066	0.14681	0	0	0	0	Log2(0)	Log2(0)	No	No	No
k__Bacteria;p__Tenericutes;c__RF3;o__ML615J-28;f__;g__;s__	0.195197	0.375841	0	0	0	0	0	0	0.285519	0.180644	0	0	0	0	Log2(0)	Log2(0)	No	No	No
k__Bacteria;p__Bacteroidetes;c__Cytophagia;o__Cytophagales;__;__;__	0.228344	0.332139	0	0	0	0	0	0	0.280241	0.103795	0	0	0	0	Log2(0)	Log2(0)	No	No	No
k__Bacteria;p__Proteobacteria;c__Alphaproteobacteria;o__BD7-3;f__;g__;s__	0.552445	0	0	0	0	0	0	0	0.276223	0.552445	0	0	0	0	Log2(0)	Log2(0)	No	No	No
k__Bacteria;p__Firmicutes;c__Clostridia;o__Clostridiales;f__Lachnospiraceae;g__[Ruminococcus];s__torques	0.54508	0	0	0	0	0	0	0	0.27254	0.54508	0	0	0	0	Log2(0)	Log2(0)	No	No	No
k__Bacteria;p__Bacteroidetes;c__Bacteroidia;o__Bacteroidales;f__Bacteroidaceae;g__Bacteroides;s__caccae	0.313052	0.231623	0	0	0	0	0	0	0.272338	0.0814293	0	0	0	0	Log2(0)	Log2(0)	No	No	No
k__Bacteria;p__Firmicutes;c__Bacilli;o__Bacillales;f__Paenibacillaceae;g__;s__	0	0.520059	0	0	0	0	0	0	0.26003	0.520059	0	0	0	0	Log2(0)	Log2(0)	No	No	No
k__Bacteria;p__Bacteroidetes;__;__;__;__;__	0.232027	0.284066	0	0	0	0	0.0847758	0	0.258047	0.052039	0	0	0.0423879	0.0423879	Log2(0)	-2.60591	No	No	No
k__Bacteria;p__Firmicutes;c__Bacilli;o__Bacillales;f__Bacillaceae;g__Geobacillus;s__vulcani	0	0.493838	0	0	0	0	0	0.150275	0.246919	0.493838	0	0	0.0751374	0.0751374	Log2(0)	-1.71643	No	No	No
k__Bacteria;p__Firmicutes;c__Clostridia;o__Clostridiales;f__Ruminococcaceae;g__Subdoligranulum;s__variabile	0.478786	0	0	0	0	0	0	0	0.239393	0.478786	0	0	0	0	Log2(0)	Log2(0)	No	No	No
k__Bacteria;p__Proteobacteria;c__Alphaproteobacteria;o__Rhodospirillales;f__;g__;s__	0.441956	0	0	0	0	0	0.220811	0.098865	0.220978	0.441956	0	0	0.159838	0.0609732	Log2(0)	-0.467291	No	No	No
k__Bacteria;p__Acidobacteria;c__[Chloracidobacteria];o__RB41;f__Ellin6075;g__;s__	0.423542	0	0	0	0	0	0.465281	0	0.211771	0.423542	0	0	0.232641	0.232641	Log2(0)	0.1356	No	No	No
k__Bacteria;p__Actinobacteria;c__Actinobacteria;o__Actinomycetales;f__Microbacteriaceae;g__Salinibacterium;s__amurskyense	0	0.419544	0	0	0	0	0	0	0.209772	0.419544	0	0	0	0	Log2(0)	Log2(0)	No	No	No
k__Bacteria;p__Firmicutes;c__Clostridia;o__Clostridiales;f__Ruminococcaceae;g__Anaerofilum;s__	0	0.415173	0	0	0	0	0	0	0.207587	0.415173	0	0	0	0	Log2(0)	Log2(0)	No	No	No
k__Bacteria;p__Actinobacteria;c__Actinobacteria;o__Actinomycetales;f__Micrococcaceae;g__Kocuria;__	0	0.393322	0	0	0	0	0	0	0.196661	0.393322	0	0	0	0	Log2(0)	Log2(0)	No	No	No
k__Bacteria;p__Proteobacteria;c__Deltaproteobacteria;o__Desulfuromonadales;f__Geobacteraceae;g__Geobacter;s__	0	0.393322	0	0	0	0	0.208982	0.12457	0.196661	0.393322	0	0	0.166776	0.0422062	Log2(0)	-0.237799	No	No	No
k__Bacteria;p__Proteobacteria;c__Deltaproteobacteria;o__Spirobacillales;f__;g__;s__	0.390395	0	0	0	0	0	0	0.106774	0.195197	0.390395	0	0	0.0533871	0.0533871	Log2(0)	-1.87037	No	No	No
k__Bacteria;p__Proteobacteria;c__Gammaproteobacteria;o__Pseudomonadales;f__Moraxellaceae;g__Moraxella;__	0	0.384582	0	0	0	0	0	0	0.192291	0.384582	0	0	0	0	Log2(0)	Log2(0)	No	No	No
k__Bacteria;p__Verrucomicrobia;c__Verrucomicrobiae;o__Verrucomicrobiales;f__Verrucomicrobiaceae;g__Luteolibacter;s__	0.375663	0	0	0	0	0	0	0	0.187831	0.375663	0	0	0	0	Log2(0)	Log2(0)	No	No	No
k__Bacteria;p__Firmicutes;c__Clostridia;o__Clostridiales;f__Veillonellaceae;g__Phascolarctobacterium;s__	0.368297	0	0	0	0	0	0	0	0.184148	0.368297	0	0	0	0	Log2(0)	Log2(0)	No	No	No
k__Bacteria;p__Planctomycetes;c__Planctomycetia;o__Planctomycetales;f__Planctomycetaceae;g__Planctomyces;s__	0.23571	0.131107	0	0	0	0	0	0	0.183409	0.104603	0	0	0	0	Log2(0)	Log2(0)	No	No	No
k__Bacteria;p__Firmicutes;c__Erysipelotrichi;o__Erysipelotrichales;f__Erysipelotrichaceae;g__Holdemania;s__	0.360931	0	0	0	0	0	0	0	0.180466	0.360931	0	0	0	0	Log2(0)	Log2(0)	No	No	No
k__Bacteria;p__Actinobacteria;c__Actinobacteria;o__Actinomycetales;f__Actinomycetaceae;g__Actinomyces;__	0.353565	0	0	0	0	0	0	0.0870012	0.176783	0.353565	0	0	0.0435006	0.0435006	Log2(0)	-2.02287	No	No	No
k__Bacteria;p__Bacteroidetes;c__BME43;o__;f__;g__;s__	0.353565	0	0	0	0	0	0	0	0.176783	0.353565	0	0	0	0	Log2(0)	Log2(0)	No	No	No
k__Bacteria;p__TM6;c__;o__;f__;g__;s__	0.353565	0	0	0	0	0	0	0	0.176783	0.353565	0	0	0	0	Log2(0)	Log2(0)	No	No	No
k__Bacteria;p__Proteobacteria;c__Gammaproteobacteria;o__Xanthomonadales;f__Xanthomonadaceae;g__Stenotrophomonas;s__acidaminiphila	0	0.34962	0	0	0	0	0	0	0.17481	0.34962	0	0	0	0	Log2(0)	Log2(0)	No	No	No
k__Bacteria;p__Firmicutes;c__Clostridia;o__Clostridiales;f__[Tissierellaceae];g__WAL_1855D;s__	0.338833	0	0	0	0	0	0	0	0.169417	0.338833	0	0	0	0	Log2(0)	Log2(0)	No	No	No
k__Bacteria;p__Bacteroidetes;c__Bacteroidia;o__Bacteroidales;f__Porphyromonadaceae;g__Parabacteroides;s__	0.239393	0.0961454	0	0	0	0	0	0	0.167769	0.143248	0	0	0	0	Log2(0)	Log2(0)	No	No	No
k__Bacteria;p__Proteobacteria;c__Betaproteobacteria;o__Procabacteriales;f__Procabacteriaceae;g__;s__	0.331467	0	0	0	0	0	0	0	0.165734	0.331467	0	0	0	0	Log2(0)	Log2(0)	No	No	No
k__Bacteria;p__Cyanobacteria;c__Synechococcophycideae;o__Pseudanabaenales;f__Pseudanabaenaceae;g__Pseudanabaena;s__	0.327784	0	0	0	0	0	0	0	0.163892	0.327784	0	0	0	0	Log2(0)	Log2(0)	No	No	No
k__Bacteria;p__Firmicutes;c__Bacilli;o__Bacillales;f__Staphylococcaceae;g__Staphylococcus;__	0	0.327769	0	0	0	0	0.183352	0.241231	0.163884	0.327769	0	0	0.212292	0.0289391	Log2(0)	0.373369	No	No	No
k__Bacteria;p__Bacteroidetes;c__Bacteroidia;o__Bacteroidales;f__Rikenellaceae;g__Alistipes;s__putredinis	0.324101	0	0	0	0	0	0	0	0.162051	0.324101	0	0	0	0	Log2(0)	Log2(0)	No	No	No
k__Bacteria;p__Proteobacteria;c__Gammaproteobacteria;o__Xanthomonadales;f__Xanthomonadaceae;__;__	0.320418	0	0	0	0	0	0.0512598	0	0.160209	0.320418	0	0	0.0256299	0.0256299	Log2(0)	-2.64406	No	No	No
k__Bacteria;p__Proteobacteria;c__Alphaproteobacteria;o__Rhodobacterales;f__Rhodobacteraceae;g__Paracoccus;s__marcusii	0	0.319028	0	0	0	0	0.147865	0	0.159514	0.319028	0	0	0.0739324	0.0739324	Log2(0)	-1.1094	No	No	No
k__Bacteria;p__Proteobacteria;c__Betaproteobacteria;o__Ellin6067;f__;g__;s__	0	0.319028	0	0	0	0	0.106463	0	0.159514	0.319028	0	0	0.0532313	0.0532313	Log2(0)	-1.58334	No	No	No
k__Bacteria;p__Proteobacteria;c__Gammaproteobacteria;o__Vibrionales;f__Vibrionaceae;g__Vibrio;s__aestuarianus	0.0736594	0.244734	0	0	0	0	0.0571744	0	0.159197	0.171074	0	0	0.0285872	0.0285872	Log2(0)	-2.47737	No	No	No
k__Bacteria;p__Proteobacteria;c__Gammaproteobacteria;o__Pseudomonadales;f__Moraxellaceae;g__Moraxella;s__lincolnii	0	0.305917	0	0	0	0	0	0	0.152959	0.305917	0	0	0	0	Log2(0)	Log2(0)	No	No	No
k__Bacteria;p__Actinobacteria;c__Actinobacteria;o__Actinomycetales;f__Intrasporangiaceae;__;__	0	0.292807	0	0	0	0	0.0492883	0	0.146403	0.292807	0	0	0.0246441	0.0246441	Log2(0)	-2.57063	No	No	No
k__Bacteria;p__Proteobacteria;c__Deltaproteobacteria;o__MIZ46;f__;g__;s__	0	0.292807	0	0	0	0	0.11632	0	0.146403	0.292807	0	0	0.0581602	0.0581602	Log2(0)	-1.33184	No	No	No
k__Bacteria;p__Proteobacteria;c__Alphaproteobacteria;o__Rhizobiales;f__Hyphomicrobiaceae;g__Hyphomicrobium;s__	0	0.284066	0	0	0	0	0	0	0.142033	0.284066	0	0	0	0	Log2(0)	Log2(0)	No	No	No
k__Bacteria;p__Proteobacteria;c__Alphaproteobacteria;o__Sphingomonadales;f__Sphingomonadaceae;g__Sphingomonas;s__echinoides	0	0.284066	0	0	0	0	0	0	0.142033	0.284066	0	0	0	0	Log2(0)	Log2(0)	No	No	No
k__Bacteria;p__Proteobacteria;c__Deltaproteobacteria;o__Bdellovibrionales;f__Bdellovibrionaceae;g__Bdellovibrio;s__	0	0.266585	0	0	0	0	0	0	0.133293	0.266585	0	0	0	0	Log2(0)	Log2(0)	No	No	No
k__Bacteria;p__Proteobacteria;c__Betaproteobacteria;o__Burkholderiales;__;__;__	0.257808	0	0	0	0	0	0.208982	0.0850239	0.128904	0.257808	0	0	0.147003	0.0619792	Log2(0)	0.18955	No	No	No
k__Bacteria;p__Actinobacteria;c__Actinobacteria;o__Bifidobacteriales;f__Bifidobacteriaceae;g__Bifidobacterium;s__breve	0	0.253474	0	0	0	0	0	0	0.126737	0.253474	0	0	0	0	Log2(0)	Log2(0)	No	No	No
k__Bacteria;p__Proteobacteria;c__Deltaproteobacteria;o__Desulfovibrionales;f__Desulfovibrionaceae;g__Desulfovibrio;s__	0.243076	0	0	0	0	0	0	0	0.121538	0.243076	0	0	0	0	Log2(0)	Log2(0)	No	No	No
k__Bacteria;p__Firmicutes;c__Clostridia;o__Clostridiales;f__Lachnospiraceae;g__Roseburia;s__faecis	0.23571	0	0	0	0	0	0	0	0.117855	0.23571	0	0	0	0	Log2(0)	Log2(0)	No	No	No
k__Bacteria;p__Proteobacteria;c__Betaproteobacteria;o__Burkholderiales;f__Oxalobacteraceae;g__Oxalobacter;s__	0.23571	0	0	0	0	0	0	0	0.117855	0.23571	0	0	0	0	Log2(0)	Log2(0)	No	No	No
k__Bacteria;p__Firmicutes;c__Bacilli;o__Bacillales;f__Bacillaceae;g__Anoxybacillus;s__	0.220978	0	0	0	0	0	0	0	0.110489	0.220978	0	0	0	0	Log2(0)	Log2(0)	No	No	No
k__Bacteria;p__Proteobacteria;c__Betaproteobacteria;o__Neisseriales;f__Neisseriaceae;g__Neisseria;__	0.217295	0	0	0	0	0	0	0	0.108648	0.217295	0	0	0	0	Log2(0)	Log2(0)	No	No	No
k__Bacteria;p__Proteobacteria;c__Alphaproteobacteria;o__Rhizobiales;f__Xanthobacteraceae;g__Ancylobacter;__	0	0.205402	0	0	0	0	0	0	0.102701	0.205402	0	0	0	0	Log2(0)	Log2(0)	No	No	No
k__Bacteria;p__Proteobacteria;c__Alphaproteobacteria;o__Rhizobiales;f__Rhizobiaceae;g__Shinella;__	0.184148	0	0	0	0	0	0	0	0.0920742	0.184148	0	0	0	0	Log2(0)	Log2(0)	No	No	No
k__Bacteria;p__Actinobacteria;c__Actinobacteria;o__Actinomycetales;f__Yaniellaceae;g__Yaniella;s__	0	0.17918	0	0	0	0	0	0.0237276	0.0895901	0.17918	0	0	0.0118638	0.0118638	Log2(0)	-2.91677	No	No	No
k__Bacteria;p__Bacteroidetes;c__Flavobacteriia;o__Flavobacteriales;f__[Weeksellaceae];g__;s__	0	0.17481	0	0	0	0	0	0	0.0874049	0.17481	0	0	0	0	Log2(0)	Log2(0)	No	No	No
k__Bacteria;p__Firmicutes;c__Clostridia;o__Clostridiales;f__Lachnospiraceae;g__Clostridium;s__fimetarium	0.154685	0	0	0	0	0	0	0	0.0773424	0.154685	0	0	0	0	Log2(0)	Log2(0)	No	No	No
k__Bacteria;p__Proteobacteria;c__Epsilonproteobacteria;o__Campylobacterales;f__Campylobacteraceae;g__Campylobacter;s__rectus	0	0.144218	0	0	0	0	0	0	0.0721091	0.144218	0	0	0	0	Log2(0)	Log2(0)	No	No	No
k__Bacteria;p__Bacteroidetes;c__Bacteroidia;o__Bacteroidales;f__Prevotellaceae;g__Prevotella;s__melaninogenica	0.143636	0	0	0	0	0	0	0	0.0718179	0.143636	0	0	0	0	Log2(0)	Log2(0)	No	No	No
k__Bacteria;p__Planctomycetes;c__vadinHA49;o__DH61;f__;g__;s__	0	0.139848	0	0	0	0	0	0	0.069924	0.139848	0	0	0	0	Log2(0)	Log2(0)	No	No	No
k__Bacteria;p__Actinobacteria;c__Actinobacteria;o__Actinomycetales;f__Kineosporiaceae;__;__	0.132587	0	0	0	0	0	0	0	0.0662935	0.132587	0	0	0	0	Log2(0)	Log2(0)	No	No	No
k__Bacteria;p__Actinobacteria;c__Acidimicrobiia;o__Acidimicrobiales;f__;g__;s__	0	0.131107	0	0	0	0	0.203068	0.140388	0.0655537	0.131107	0	0	0.171728	0.0313397	Log2(0)	1.38938	No	No	No
k__Bacteria;p__Verrucomicrobia;c__Verrucomicrobiae;o__Verrucomicrobiales;f__Verrucomicrobiaceae;g__Prosthecobacter;s__	0.103123	0	0	0	0	0	0	0	0.0515616	0.103123	0	0	0	0	Log2(0)	Log2(0)	No	No	No
k__Bacteria;p__Actinobacteria;c__Actinobacteria;o__Actinomycetales;f__Geodermatophilaceae;g__Blastococcus;s__jejuensis	0	0.0874049	0	0	0	0	0	0	0.0437025	0.0874049	0	0	0	0	Log2(0)	Log2(0)	No	No	No
k__Bacteria;p__Verrucomicrobia;c__[Pedosphaerae];o__[Pedosphaerales];f__R4-41B;g__;s__	0	0.0830347	0	0	0	0	0	0	0.0415173	0.0830347	0	0	0	0	Log2(0)	Log2(0)	No	No	No
k__Bacteria;p__Actinobacteria;c__Actinobacteria;o__Actinomycetales;f__Nocardioidaceae;g__Nocardioides;__	0	0.052443	0	0	0	0	0.181381	0.0059319	0.0262215	0.052443	0	0	0.0936564	0.0877245	Log2(0)	1.83663	No	No	No
k__Bacteria;p__Planctomycetes;c__Planctomycetia;o__Gemmatales;f__Gemmataceae;g__;s__	0.0405127	0	0	0	0	0	0.096605	0	0.0202563	0.0405127	0	0	0.0483025	0.0483025	Log2(0)	1.25373	No	No	No
k__Bacteria;p__Proteobacteria;c__Gammaproteobacteria;o__Pasteurellales;f__Pasteurellaceae;g__Actinobacillus;s__delphinicola	0	0.034962	0	0	0	0	0	0	0.017481	0.034962	0	0	0	0	Log2(0)	Log2(0)	No	No	No
k__Bacteria;p__Chlorobi;c__BSV26;o__A89;f__;g__;s__	0	0.017481	0	0	0	0	0	0	0.00874049	0.017481	0	0	0	0	Log2(0)	Log2(0)	No	No	No
k__Bacteria;p__Bacteroidetes;c__Cytophagia;o__Cytophagales;f__Cytophagaceae;g__Hymenobacter;s__	0.0147319	0	0	0	0	0	0	0.0949104	0.00736594	0.0147319	0	0	0.0474552	0.0474552	Log2(0)	2.68763	No	No	No
k__Bacteria;p__Firmicutes;c__Clostridia;o__Clostridiales;f__Clostridiaceae;g__Clostridium;s__paraputrificum	0.0147319	0	0	0	0	0	0.092662	0.122593	0.00736594	0.0147319	0	0	0.107627	0.0149653	Log2(0)	3.86903	No	No	No
k__Bacteria;p__Firmicutes;c__Clostridia;o__Clostridiales;f__Clostridiaceae;g__Clostridium;s__purinilyticum	0.0147319	0	0	0	0	0	0	0	0.00736594	0.0147319	0	0	0	0	Log2(0)	Log2(0)	No	No	No
k__Bacteria;p__Bacteroidetes;c__Bacteroidia;o__Bacteroidales;f__Marinilabiaceae;g__Cytophaga;s__xylanolytica	0.0110489	0	0	0	0	0	0	0	0.00552445	0.0110489	0	0	0	0	Log2(0)	Log2(0)	No	No	No
k__Archaea;p__Crenarchaeota;c__Thaumarchaeota;o__Nitrososphaerales;f__Nitrososphaeraceae;g__Candidatus Nitrososphaera;s__	0	0	0	0	0	0	0.0867474	0	0	0	0	0	0.0433737	0.0433737	Undetermined	Undetermined	No	No	No
k__Archaea;p__Crenarchaeota;c__Thaumarchaeota;o__Nitrososphaerales;f__Nitrososphaeraceae;g__Candidatus Nitrososphaera;s__SCA1170	0	0	0	0	0	0	0.112377	0.118638	0	0	0	0	0.115508	0.00313038	Undetermined	Undetermined	No	No	No
k__Archaea;p__Euryarchaeota;c__Methanomicrobia;o__Methanosarcinales;f__Methanosaetaceae;g__Methanosaeta;s__	0	0	0	0	0	0	0	0.166093	0	0	0	0	0.0830466	0.0830466	Undetermined	Undetermined	No	No	No
k__Bacteria;p__;c__;o__;f__;g__;s__	0	0	0	0	0.108409	0.00539908	0.122235	0.19773	0	0	0.0284521	0.0533656	0.159982	0.0377476	Undetermined	Undetermined	No	No	No
k__Bacteria;p__Acidobacteria;c__;o__;f__;g__;s__	0	0	0	0	0	0.0827859	0	0	0	0	0.0206965	0.041393	0	0	Undetermined	Undetermined	No	No	No
k__Bacteria;p__Acidobacteria;c__[Chloracidobacteria];o__RB41;f__;g__;s__	0	0	0	0	0	0	0	0.158184	0	0	0	0	0.079092	0.079092	Undetermined	Undetermined	No	No	No
k__Bacteria;p__Acidobacteria;c__Acidobacteria-6;o__;f__;g__;s__	0	0	0	0	0	0.300549	0	0	0	0	0.0751372	0.150274	0	0	Undetermined	Undetermined	No	No	No
k__Bacteria;p__Acidobacteria;c__Acidobacteria-6;o__CCU21;f__;g__;s__	0	0	0	0	0	0	0.151808	0	0	0	0	0	0.0759039	0.0759039	Undetermined	Undetermined	No	No	No
k__Bacteria;p__Acidobacteria;c__Acidobacteria-6;o__iii1-15;f__;g__;s__	0	0	1.35676	0	1.26994	0.253757	0.236584	0.433029	0	0	0.720114	0.693704	0.334806	0.0982225	Undetermined	Undetermined	No	No	No
k__Bacteria;p__Acidobacteria;c__Acidobacteria-6;o__iii1-15;f__mb2424;g__;s__	0	0	0	0	0	0	0	0.106774	0	0	0	0	0.0533871	0.0533871	Undetermined	Undetermined	No	No	No
k__Bacteria;p__Acidobacteria;c__Acidobacteria-6;o__iii1-15;f__RB40;g__;s__	0	0	0	0	0	0	0.157722	0.142366	0	0	0	0	0.150044	0.00767842	Undetermined	Undetermined	No	No	No
k__Bacteria;p__Acidobacteria;c__Acidobacteriia;o__Acidobacteriales;f__Koribacteraceae;g__Candidatus Koribacter;s__	0	0	0	0	0	0	0	0.0257049	0	0	0	0	0.0128525	0.0128525	Undetermined	Undetermined	No	No	No
k__Bacteria;p__Acidobacteria;c__BPC102;o__MVS-40;f__;g__;s__	0	0	0	0	0	0	0	0.154229	0	0	0	0	0.0771147	0.0771147	Undetermined	Undetermined	No	No	No
k__Bacteria;p__Acidobacteria;c__iii1-8;o__DS-18;f__;g__;s__	0	0	0	0	0	0	0.191239	0	0	0	0	0	0.0956193	0.0956193	Undetermined	Undetermined	No	No	No
k__Bacteria;p__Acidobacteria;c__Solibacteres;o__Solibacterales;f__;g__;s__	0	0	0.974082	0	0	0	0.394306	0	0	0	0.243521	0.487041	0.197153	0.197153	Undetermined	Undetermined	No	No	No
k__Bacteria;p__Acidobacteria;c__Solibacteres;o__Solibacterales;f__AKIW659;g__;s__	0	0	0	0	0	0.151174	0	0	0	0	0.0377936	0.0755872	0	0	Undetermined	Undetermined	No	No	No
k__Bacteria;p__Actinobacteria;c__Acidimicrobiia;o__Acidimicrobiales;f__AKIW874;g__;s__	0	0	0	0	0	0	0.0749182	0	0	0	0	0	0.0374591	0.0374591	Undetermined	Undetermined	No	No	No
k__Bacteria;p__Actinobacteria;c__Acidimicrobiia;o__Acidimicrobiales;f__C111;g__;s__	0	0	0	0	0	0	0.171523	0	0	0	0	0	0.0857616	0.0857616	Undetermined	Undetermined	No	No	No
k__Bacteria;p__Actinobacteria;c__Acidimicrobiia;o__Acidimicrobiales;f__Iamiaceae;g__Iamia;s__	0	0	0	0	0	0	0.110406	0	0	0	0	0	0.0552029	0.0552029	Undetermined	Undetermined	No	No	No
k__Bacteria;p__Actinobacteria;c__Acidimicrobiia;o__Acidimicrobiales;f__wb1_P06;g__;s__	0	0	0	0	0	0	0	0.148298	0	0	0	0	0.0741488	0.0741488	Undetermined	Undetermined	No	No	No
k__Bacteria;p__Actinobacteria;c__Actinobacteria;o__Actinomycetales;__;__;__	0	0	0.939294	0	0.991172	0.0287951	0.0690036	0.779056	0	0	0.489815	0.549499	0.42403	0.355026	Undetermined	Undetermined	No	No	No
k__Bacteria;p__Actinobacteria;c__Actinobacteria;o__Actinomycetales;f__ACK-M1;g__;s__	0	0	0	0	0	0.152974	0	0	0	0	0.0382435	0.076487	0	0	Undetermined	Undetermined	No	No	No
k__Bacteria;p__Actinobacteria;c__Actinobacteria;o__Actinomycetales;f__ACK-M1;g__Planktophila;s__limnetica	0	0	0	0	0	0	0.147865	0	0	0	0	0	0.0739324	0.0739324	Undetermined	Undetermined	No	No	No
k__Bacteria;p__Actinobacteria;c__Actinobacteria;o__Actinomycetales;f__Actinomycetaceae;g__Actinomyces;s__	0	0	0	0	0	0.158373	0	0	0	0	0.0395933	0.0791865	0	0	Undetermined	Undetermined	No	No	No
k__Bacteria;p__Actinobacteria;c__Actinobacteria;o__Actinomycetales;f__Actinomycetaceae;g__N09;s__	0	0	0	0	0	0.133177	0	0.290663	0	0	0.0332943	0.0665887	0.145332	0.145332	Undetermined	Undetermined	No	No	No
k__Bacteria;p__Actinobacteria;c__Actinobacteria;o__Actinomycetales;f__Actinosynnemataceae;__;__	0	0	0	0	0	0	0.11632	0	0	0	0	0	0.0581602	0.0581602	Undetermined	Undetermined	No	No	No
k__Bacteria;p__Actinobacteria;c__Actinobacteria;o__Actinomycetales;f__Beutenbergiaceae;g__Salana;s__multivorans	0	0	0	0	0.929224	0	0	0	0	0	0.232306	0.464612	0	0	Undetermined	Undetermined	No	No	No
k__Bacteria;p__Actinobacteria;c__Actinobacteria;o__Actinomycetales;f__Brevibacteriaceae;g__Brevibacterium;s__	0	0	0	0	0	0.199766	0	0	0	0	0.0499415	0.099883	0	0	Undetermined	Undetermined	No	No	No
k__Bacteria;p__Actinobacteria;c__Actinobacteria;o__Actinomycetales;f__Cellulomonadaceae;__;__	0	0	0.834928	0	0	0	0	0	0	0	0.208732	0.417464	0	0	Undetermined	Undetermined	No	No	No
k__Bacteria;p__Actinobacteria;c__Actinobacteria;o__Actinomycetales;f__Cellulomonadaceae;g__;s__	0	0	0	0	0	0.17817	0	0	0	0	0.0445424	0.0890849	0	0	Undetermined	Undetermined	No	No	No
k__Bacteria;p__Actinobacteria;c__Actinobacteria;o__Actinomycetales;f__Cellulomonadaceae;g__Cellulomonas;__	0	0	0	0	1.03763	0	0	0.098865	0	0	0.259408	0.518817	0.0494325	0.0494325	Undetermined	Undetermined	No	No	No
k__Bacteria;p__Actinobacteria;c__Actinobacteria;o__Actinomycetales;f__Cellulomonadaceae;g__Cellulomonas;s__xylanilytica	0	0	0.817533	0	0	0	0	0	0	0	0.204383	0.408767	0	0	Undetermined	Undetermined	No	No	No
k__Bacteria;p__Actinobacteria;c__Actinobacteria;o__Actinomycetales;f__Corynebacteriaceae;g__Corynebacterium;s__simulans	0	0	0	0	0	0	0.0571744	0	0	0	0	0	0.0285872	0.0285872	Undetermined	Undetermined	No	No	No
k__Bacteria;p__Actinobacteria;c__Actinobacteria;o__Actinomycetales;f__Corynebacteriaceae;g__Corynebacterium;s__stationis	0	0	0	0	0	0.147575	0.406135	0	0	0	0.0368937	0.0737875	0.203068	0.203068	Undetermined	Undetermined	No	No	No
k__Bacteria;p__Actinobacteria;c__Actinobacteria;o__Actinomycetales;f__Corynebacteriaceae;g__Corynebacterium;s__variabile	0	0	0	0	0	0	0	0.132479	0	0	0	0	0.0662396	0.0662396	Undetermined	Undetermined	No	No	No
k__Bacteria;p__Actinobacteria;c__Actinobacteria;o__Actinomycetales;f__Dermabacteraceae;__;__	0	0	0	0	0	0	0	0.130502	0	0	0	0	0.0652509	0.0652509	Undetermined	Undetermined	No	No	No
k__Bacteria;p__Actinobacteria;c__Actinobacteria;o__Actinomycetales;f__Dermabacteraceae;g__Dermabacter;s__	0	0	0	0	0	0.0863853	0	0	0	0	0.0215963	0.0431927	0	0	Undetermined	Undetermined	No	No	No
k__Bacteria;p__Actinobacteria;c__Actinobacteria;o__Actinomycetales;f__Dermatophilaceae;__;__	0	0	0	0	0	0	0.185324	0	0	0	0	0	0.092662	0.092662	Undetermined	Undetermined	No	No	No
k__Bacteria;p__Actinobacteria;c__Actinobacteria;o__Actinomycetales;f__Geodermatophilaceae;g__Blastococcus;s__aggregatus	0	0	0	0.574518	0	0	0	0	0	0	0.14363	0.287259	0	0	Undetermined	Undetermined	No	No	No
k__Bacteria;p__Actinobacteria;c__Actinobacteria;o__Actinomycetales;f__Geodermatophilaceae;g__Geodermatophilus;s__	0	0	0	0	0.991172	0	0	0	0	0	0.247793	0.495586	0	0	Undetermined	Undetermined	No	No	No
k__Bacteria;p__Actinobacteria;c__Actinobacteria;o__Actinomycetales;f__Intrasporangiaceae;g__Phycicoccus;s__	0	0	0	0	0	0	0.0985766	0	0	0	0	0	0.0492883	0.0492883	Undetermined	Undetermined	No	No	No
k__Bacteria;p__Actinobacteria;c__Actinobacteria;o__Actinomycetales;f__Microbacteriaceae;__;__	0	0	0	0	0	0.172771	0	0.148298	0	0	0.0431927	0.0863853	0.0741488	0.0741488	Undetermined	Undetermined	No	No	No
k__Bacteria;p__Actinobacteria;c__Actinobacteria;o__Actinomycetales;f__Microbacteriaceae;g__Candidatus Aquiluna;s__rubra	0	0	0	0	0	0	0	0.152252	0	0	0	0	0.0761261	0.0761261	Undetermined	Undetermined	No	No	No
k__Bacteria;p__Actinobacteria;c__Actinobacteria;o__Actinomycetales;f__Microbacteriaceae;g__Leifsonia;__	0	0	0	0	0	0.143976	0	0	0	0	0.0359939	0.0719878	0	0	Undetermined	Undetermined	No	No	No
k__Bacteria;p__Actinobacteria;c__Actinobacteria;o__Actinomycetales;f__Micrococcaceae;__;__	0	0	1.30457	0	0	0.239359	0	0.108752	0	0	0.385984	0.622702	0.0543758	0.0543758	Undetermined	Undetermined	No	No	No
k__Bacteria;p__Actinobacteria;c__Actinobacteria;o__Actinomycetales;f__Micrococcaceae;g__Arthrobacter;__	0	0	0	0	0	0.12058	0	0.164116	0	0	0.0301449	0.0602898	0.082058	0.082058	Undetermined	Undetermined	No	No	No
k__Bacteria;p__Actinobacteria;c__Actinobacteria;o__Actinomycetales;f__Micrococcaceae;g__Arthrobacter;s__agilis	0	0	0	5.40723	1.93588	0	0	0	0	0	1.83578	2.54987	0	0	Undetermined	Undetermined	Yes	No	Yes
k__Bacteria;p__Actinobacteria;c__Actinobacteria;o__Actinomycetales;f__Micrococcaceae;g__Kocuria;s__palustris	0	0	0	0	0	0	0	0.098865	0	0	0	0	0.0494325	0.0494325	Undetermined	Undetermined	No	No	No
k__Bacteria;p__Actinobacteria;c__Actinobacteria;o__Actinomycetales;f__Micrococcaceae;g__Micrococcus;s__terreus	0	0	0	0	0	0	0	0.128525	0	0	0	0	0.0642623	0.0642623	Undetermined	Undetermined	No	No	No
k__Bacteria;p__Actinobacteria;c__Actinobacteria;o__Actinomycetales;f__Micrococcaceae;g__Rothia;s__terrae	0	0	0	0	0	0.147575	0	0.108752	0	0	0.0368937	0.0737875	0.0543758	0.0543758	Undetermined	Undetermined	No	No	No
k__Bacteria;p__Actinobacteria;c__Actinobacteria;o__Actinomycetales;f__Micromonosporaceae;__;__	0	0	0	0	0	0.17457	0.134064	0	0	0	0.0436426	0.0872852	0.0670321	0.0670321	Undetermined	Undetermined	No	No	No
k__Bacteria;p__Actinobacteria;c__Actinobacteria;o__Actinomycetales;f__Mycobacteriaceae;g__Mycobacterium;__	0	0	0	0	0	0.136777	0	0	0	0	0.0341942	0.0683884	0	0	Undetermined	Undetermined	No	No	No
k__Bacteria;p__Actinobacteria;c__Actinobacteria;o__Actinomycetales;f__Nocardiaceae;g__Nocardia;s__	0	0	0	0	0	0	0	0.177957	0	0	0	0	0.0889785	0.0889785	Undetermined	Undetermined	No	No	No
k__Bacteria;p__Actinobacteria;c__Actinobacteria;o__Actinomycetales;f__Nocardiaceae;g__Rhodococcus;__	0	0	0	0	0	0	0.124206	0	0	0	0	0	0.0621032	0.0621032	Undetermined	Undetermined	No	No	No
k__Bacteria;p__Actinobacteria;c__Actinobacteria;o__Actinomycetales;f__Nocardiaceae;g__Rhodococcus;s__	0	0	0	0	0	0.158373	0.11632	0	0	0	0.0395933	0.0791865	0.0581602	0.0581602	Undetermined	Undetermined	No	No	No
k__Bacteria;p__Actinobacteria;c__Actinobacteria;o__Actinomycetales;f__Nocardiaceae;g__Rhodococcus;s__kunmingensis	0	0	0	0	0	0.143976	0	0	0	0	0.0359939	0.0719878	0	0	Undetermined	Undetermined	No	No	No
k__Bacteria;p__Actinobacteria;c__Actinobacteria;o__Actinomycetales;f__Nocardioidaceae;__;__	0	0	0	0	0.325228	0	0	0	0	0	0.0813071	0.162614	0	0	Undetermined	Undetermined	No	No	No
k__Bacteria;p__Actinobacteria;c__Actinobacteria;o__Actinomycetales;f__Pseudonocardiaceae;g__Actinomycetospora;s__	0	0	0	0	0	0	0.11632	0	0	0	0	0	0.0581602	0.0581602	Undetermined	Undetermined	No	No	No
k__Bacteria;p__Actinobacteria;c__Actinobacteria;o__Actinomycetales;f__Pseudonocardiaceae;g__Pseudonocardia;__	0	0	0	0	0	0.187168	0	0	0	0	0.046792	0.0935841	0	0	Undetermined	Undetermined	No	No	No
k__Bacteria;p__Actinobacteria;c__Actinobacteria;o__Actinomycetales;f__Sporichthyaceae;g__;s__	0	0	0	0	0	0.181769	0	0.266936	0	0	0.0454423	0.0908845	0.133468	0.133468	Undetermined	Undetermined	No	No	No
k__Bacteria;p__Actinobacteria;c__Actinobacteria;o__Actinomycetales;f__Streptomycetaceae;__;__	0	0	0	0	0	0.00539908	0.136036	0	0	0	0.00134977	0.00269954	0.0680178	0.0680178	Undetermined	Undetermined	No	No	No
k__Bacteria;p__Actinobacteria;c__Actinobacteria;o__Actinomycetales;f__Streptomycetaceae;g__Streptomyces;__	0	0	0	0	0	0.255557	0.187295	0.10282	0	0	0.0638891	0.127778	0.145058	0.0422379	Undetermined	Undetermined	No	No	No
k__Bacteria;p__Actinobacteria;c__Actinobacteria;o__Actinomycetales;f__Streptomycetaceae;g__Streptomyces;s__axinellae	0	0	0	0	0	0.136777	0	0	0	0	0.0341942	0.0683884	0	0	Undetermined	Undetermined	No	No	No
k__Bacteria;p__Actinobacteria;c__Actinobacteria;o__Bifidobacteriales;f__Bifidobacteriaceae;g__Bifidobacterium;s__pseudolongum	0	0	0	0	0	0	0.169552	0	0	0	0	0	0.0847758	0.0847758	Undetermined	Undetermined	No	No	No
k__Bacteria;p__Actinobacteria;c__Coriobacteriia;o__Coriobacteriales;f__Coriobacteriaceae;g__Adlercreutzia;s__	0	0	0	0	0	0	0.124206	0	0	0	0	0	0.0621032	0.0621032	Undetermined	Undetermined	No	No	No
k__Bacteria;p__Actinobacteria;c__Coriobacteriia;o__Coriobacteriales;f__Coriobacteriaceae;g__Collinsella;s__	0	0	0	0	0	0	0	0.0810693	0	0	0	0	0.0405347	0.0405347	Undetermined	Undetermined	No	No	No
k__Bacteria;p__Actinobacteria;c__Coriobacteriia;o__Coriobacteriales;f__Coriobacteriaceae;g__Collinsella;s__stercoris	0	0	0	0	0	0	0	0.508166	0	0	0	0	0.254083	0.254083	Undetermined	Undetermined	No	No	No
k__Bacteria;p__Actinobacteria;c__Coriobacteriia;o__Coriobacteriales;f__Coriobacteriaceae;g__Olsenella;s__profusa	0	0	0	0	0	0	0.14195	0	0	0	0	0	0.0709751	0.0709751	Undetermined	Undetermined	No	No	No
k__Bacteria;p__Actinobacteria;c__OPB41;o__;f__;g__;s__	0	0	0	0	0	0	0.0749182	0.17598	0	0	0	0	0.125449	0.0505308	Undetermined	Undetermined	No	No	No
k__Bacteria;p__Actinobacteria;c__Rubrobacteria;o__Rubrobacterales;f__Rubrobacteraceae;g__Rubrobacter;s__	0	0	0	0	0	0.172771	0	0	0	0	0.0431927	0.0863853	0	0	Undetermined	Undetermined	No	No	No
k__Bacteria;p__Actinobacteria;c__Thermoleophilia;o__Gaiellales;f__Gaiellaceae;g__;s__	0	0	0	0	0	0	0	0.140388	0	0	0	0	0.0701942	0.0701942	Undetermined	Undetermined	No	No	No
k__Bacteria;p__Actinobacteria;c__Thermoleophilia;o__Solirubrobacterales;f__;g__;s__	0	0	0	0	0	0.601098	0.228698	0	0	0	0.150274	0.300549	0.114349	0.114349	Undetermined	Undetermined	No	No	No
k__Bacteria;p__Actinobacteria;c__Thermoleophilia;o__Solirubrobacterales;f__Conexibacteraceae;g__;s__	0	0	0	0	0	0.0737875	0	0	0	0	0.0184469	0.0368937	0	0	Undetermined	Undetermined	No	No	No
k__Bacteria;p__Actinobacteria;c__Thermoleophilia;o__Solirubrobacterales;f__Solirubrobacteraceae;g__;s__	0	0	1.04366	0	0	0	0	0	0	0	0.260915	0.52183	0	0	Undetermined	Undetermined	No	No	No
k__Bacteria;p__Bacteroidetes;c__[Rhodothermi];o__[Rhodothermales];f__[Balneolaceae];g__Balneola;s__	0	0	0	0	3.74787	0.106182	0	0	0	0	0.963513	1.85691	0	0	Undetermined	Undetermined	No	No	No
k__Bacteria;p__Bacteroidetes;c__[Rhodothermi];o__[Rhodothermales];f__Rhodothermaceae;g__Salinibacter;s__	0	0	0	0	0	0	0	0.134456	0	0	0	0	0.0672282	0.0672282	Undetermined	Undetermined	No	No	No
k__Bacteria;p__Bacteroidetes;c__[Saprospirae];o__[Saprospirales];f__Chitinophagaceae;__;__	0	0	0.834928	0	0	0.142176	0.14195	0	0	0	0.244276	0.399431	0.0709751	0.0709751	Undetermined	Undetermined	No	No	No
k__Bacteria;p__Bacteroidetes;c__[Saprospirae];o__[Saprospirales];f__Chitinophagaceae;g__Ferruginibacter;s__lapsinanis	0	0	0	0	0	0.122379	0.0906904	0.114683	0	0	0.0305948	0.0611896	0.102687	0.0119965	Undetermined	Undetermined	No	No	No
k__Bacteria;p__Bacteroidetes;c__[Saprospirae];o__[Saprospirales];f__Chitinophagaceae;g__Flavisolibacter;s__	0	0	1.07845	1.58837	1.50225	0	0	0	0	0	1.04227	0.729713	0	0	Undetermined	Undetermined	No	No	No
k__Bacteria;p__Bacteroidetes;c__[Saprospirae];o__[Saprospirales];f__Chitinophagaceae;g__Niastella;s__	0	0	0	0	0	0	0.112377	0	0	0	0	0	0.0561886	0.0561886	Undetermined	Undetermined	No	No	No
k__Bacteria;p__Bacteroidetes;c__[Saprospirae];o__[Saprospirales];f__Chitinophagaceae;g__Sediminibacterium;s__	0	0	0	0	0	0	0	0.0079092	0	0	0	0	0.0039546	0.0039546	Undetermined	Undetermined	No	No	No
k__Bacteria;p__Bacteroidetes;c__[Saprospirae];o__[Saprospirales];f__Chitinophagaceae;g__Trachelomonas;s__volvocinopsis	0	0	0.487041	0	0	0	0.0946335	0	0	0	0.12176	0.243521	0.0473167	0.0473167	Undetermined	Undetermined	No	No	No
k__Bacteria;p__Bacteroidetes;c__Bacteroidia;o__Bacteroidales;f__[Barnesiellaceae];g__Barnesiella;__	0	0	0	0	0	0	0.110406	0	0	0	0	0	0.0552029	0.0552029	Undetermined	Undetermined	No	No	No
k__Bacteria;p__Bacteroidetes;c__Bacteroidia;o__Bacteroidales;f__[Paraprevotellaceae];g__;s__	0	0	0	0	0	0	0.139979	0.0929331	0	0	0	0	0.116456	0.0235228	Undetermined	Undetermined	No	No	No
k__Bacteria;p__Bacteroidetes;c__Bacteroidia;o__Bacteroidales;f__[Paraprevotellaceae];g__[Prevotella];s__	0	0	0	0	0	0	0	0.17598	0	0	0	0	0.0879899	0.0879899	Undetermined	Undetermined	No	No	No
k__Bacteria;p__Bacteroidetes;c__Bacteroidia;o__Bacteroidales;f__Bacteroidaceae;g__Bacteroides;s__acidifaciens	0	0	0	0	0	0	0	0.0494325	0	0	0	0	0.0247163	0.0247163	Undetermined	Undetermined	No	No	No
k__Bacteria;p__Bacteroidetes;c__Bacteroidia;o__Bacteroidales;f__Bacteroidaceae;g__Bacteroides;s__ovatus	0	0	0	0	0	0.0719878	0.120263	0.138411	0	0	0.0179969	0.0359939	0.129337	0.00907382	Undetermined	Undetermined	No	No	No
k__Bacteria;p__Bacteroidetes;c__Bacteroidia;o__Bacteroidales;f__Porphyromonadaceae;__;__	0	0	0	0	0	0	0	0.211571	0	0	0	0	0.105786	0.105786	Undetermined	Undetermined	No	No	No
k__Bacteria;p__Bacteroidetes;c__Bacteroidia;o__Bacteroidales;f__Porphyromonadaceae;g__Dysgonomonas;s__	0	0	0	0	0	0	0.139979	0.158184	0	0	0	0	0.149081	0.00910267	Undetermined	Undetermined	No	No	No
k__Bacteria;p__Bacteroidetes;c__Bacteroidia;o__Bacteroidales;f__Porphyromonadaceae;g__Macellibacteroides;s__fermentans	0	0	0	0	0	0.287951	0.179409	0	0	0	0.0719878	0.143976	0.0897047	0.0897047	Undetermined	Undetermined	No	No	No
k__Bacteria;p__Bacteroidetes;c__Bacteroidia;o__Bacteroidales;f__Porphyromonadaceae;g__Paludibacter;s__	0	0	0	0	0	0	0.122235	0	0	0	0	0	0.0611175	0.0611175	Undetermined	Undetermined	No	No	No
k__Bacteria;p__Bacteroidetes;c__Bacteroidia;o__Bacteroidales;f__Porphyromonadaceae;g__Parabacteroides;s__gordonii	0	0	0	0	0	0	0.0670321	0	0	0	0	0	0.033516	0.033516	Undetermined	Undetermined	No	No	No
k__Bacteria;p__Bacteroidetes;c__Bacteroidia;o__Bacteroidales;f__Porphyromonadaceae;g__Porphyromonas;s__	0	0	0	0	0	0	0	0.199707	0	0	0	0	0.0998537	0.0998537	Undetermined	Undetermined	No	No	No
k__Bacteria;p__Bacteroidetes;c__Bacteroidia;o__Bacteroidales;f__Rikenellaceae;g__Alistipes;__	0	0	0	0	0	0	0.29573	0	0	0	0	0	0.147865	0.147865	Undetermined	Undetermined	No	No	No
k__Bacteria;p__Bacteroidetes;c__Bacteroidia;o__Bacteroidales;f__Rikenellaceae;g__Alistipes;s__onderdonkii	0	0	0	0	0	0.197966	0	0	0	0	0.0494916	0.0989832	0	0	Undetermined	Undetermined	No	No	No
k__Bacteria;p__Bacteroidetes;c__Cytophagia;o__Cytophagales;f__[Amoebophilaceae];g__Candidatus Cardinium;s__	0	0	0	0	0	0	0.191239	0	0	0	0	0	0.0956193	0.0956193	Undetermined	Undetermined	No	No	No
k__Bacteria;p__Bacteroidetes;c__Cytophagia;o__Cytophagales;f__Cyclobacteriaceae;__;__	0	0	0	0	0	0	0.124206	0	0	0	0	0	0.0621032	0.0621032	Undetermined	Undetermined	No	No	No
k__Bacteria;p__Bacteroidetes;c__Cytophagia;o__Cytophagales;f__Cyclobacteriaceae;g__;s__	0	0	0	0	0	0.228561	0	0	0	0	0.0571403	0.114281	0	0	Undetermined	Undetermined	No	No	No
k__Bacteria;p__Bacteroidetes;c__Cytophagia;o__Cytophagales;f__Cyclobacteriaceae;g__Algoriphagus;s__aquaeductus	0	0	0	0	0	0	0.14195	0	0	0	0	0	0.0709751	0.0709751	Undetermined	Undetermined	No	No	No
k__Bacteria;p__Bacteroidetes;c__Cytophagia;o__Cytophagales;f__Cyclobacteriaceae;g__Algoriphagus;s__aquatilis	0	0	0	0	0	0.194367	0	0.203662	0	0	0.0485917	0.0971835	0.101831	0.101831	Undetermined	Undetermined	No	No	No
k__Bacteria;p__Bacteroidetes;c__Cytophagia;o__Cytophagales;f__Cytophagaceae;g__Adhaeribacter;s__	0	0	0	0	0	0.129578	0	0	0	0	0.0323945	0.064789	0	0	Undetermined	Undetermined	No	No	No
k__Bacteria;p__Bacteroidetes;c__Cytophagia;o__Cytophagales;f__Flammeovirgaceae;g__;s__	0	0	0	2.70362	0	0.172771	0.191239	0	0	0	0.719097	1.32552	0.0956193	0.0956193	Undetermined	Undetermined	No	No	No
k__Bacteria;p__Bacteroidetes;c__Cytophagia;o__Cytophagales;f__Flammeovirgaceae;g__Cesiribacter;s__andamanensis	0	0	0	0	0	0.0593899	0	0	0	0	0.0148475	0.029695	0	0	Undetermined	Undetermined	No	No	No
k__Bacteria;p__Bacteroidetes;c__Flavobacteriia;o__Flavobacteriales;f__;g__;s__	0	0	0	0	0	0	0.096605	0	0	0	0	0	0.0483025	0.0483025	Undetermined	Undetermined	No	No	No
k__Bacteria;p__Bacteroidetes;c__Flavobacteriia;o__Flavobacteriales;f__Cryomorphaceae;g__;s__	0	0	0	0	0	0	0	0.170048	0	0	0	0	0.0850239	0.0850239	Undetermined	Undetermined	No	No	No
k__Bacteria;p__Bacteroidetes;c__Flavobacteriia;o__Flavobacteriales;f__Cryomorphaceae;g__Owenweeksia;s__	0	0	0	0	0	0	0	0.118638	0	0	0	0	0.059319	0.059319	Undetermined	Undetermined	No	No	No
k__Bacteria;p__Bacteroidetes;c__Flavobacteriia;o__Flavobacteriales;f__Cryomorphaceae;g__Wandonia;s__	0	0	0	0	0	0.156573	0	0	0	0	0.0391433	0.0782867	0	0	Undetermined	Undetermined	No	No	No
k__Bacteria;p__Bacteroidetes;c__Flavobacteriia;o__Flavobacteriales;f__Flavobacteriaceae;__;__	0	0	0	0	0	0	0.0650605	0	0	0	0	0	0.0325303	0.0325303	Undetermined	Undetermined	No	No	No
k__Bacteria;p__Bacteroidetes;c__Flavobacteriia;o__Flavobacteriales;f__Flavobacteriaceae;g__Cellulophaga;s__tyrosinoxydans	0	0	0	0	0	0	0.19321	0	0	0	0	0	0.096605	0.096605	Undetermined	Undetermined	No	No	No
k__Bacteria;p__Bacteroidetes;c__Flavobacteriia;o__Flavobacteriales;f__Flavobacteriaceae;g__Flavobacterium;s__gelidilacus	0	0	0	0	0	0.154774	0	0	0	0	0.0386934	0.0773868	0	0	Undetermined	Undetermined	No	No	No
k__Bacteria;p__Bacteroidetes;c__Flavobacteriia;o__Flavobacteriales;f__Flavobacteriaceae;g__Flavobacterium;s__succinicans	0	0	0	0	0	0	0.114349	0	0	0	0	0	0.0571744	0.0571744	Undetermined	Undetermined	No	No	No
k__Bacteria;p__Bacteroidetes;c__Flavobacteriia;o__Flavobacteriales;f__Flavobacteriaceae;g__Kordia;s__	0	0	0	0	0	0.0179969	0	0	0	0	0.00449924	0.00899847	0	0	Undetermined	Undetermined	No	No	No
k__Bacteria;p__Bacteroidetes;c__Sphingobacteriia;o__Sphingobacteriales;f__Sphingobacteriaceae;g__Sphingobacterium;s__	0	0	0	0	0	0	0.0828043	0	0	0	0	0	0.0414022	0.0414022	Undetermined	Undetermined	No	No	No
k__Bacteria;p__BRC1;c__PRR-11;o__;f__;g__;s__	0	0	1.35676	0	0	0	0	0	0	0	0.339189	0.678379	0	0	Undetermined	Undetermined	No	No	No
k__Bacteria;p__Chlamydiae;c__Chlamydiia;o__Chlamydiales;__;__;__	0	0	0	0	0	0	0	0.160161	0	0	0	0	0.0800807	0.0800807	Undetermined	Undetermined	No	No	No
k__Bacteria;p__Chlamydiae;c__Chlamydiia;o__Chlamydiales;f__;g__;s__	0	0	0	0	0	0	0.106463	0	0	0	0	0	0.0532313	0.0532313	Undetermined	Undetermined	No	No	No
k__Bacteria;p__Chloroflexi;c__Anaerolineae;o__Anaerolineales;f__Anaerolinaceae;g__T78;s__	0	0	0	0	0	0.0629893	0	0	0	0	0.0157473	0.0314946	0	0	Undetermined	Undetermined	No	No	No
k__Bacteria;p__Chloroflexi;c__Anaerolineae;o__CFB-26;f__;g__;s__	0	0	0	0	0	0	0.0985766	0	0	0	0	0	0.0492883	0.0492883	Undetermined	Undetermined	No	No	No
k__Bacteria;p__Chloroflexi;c__Anaerolineae;o__GCA004;f__;g__;s__	0	0	0	0	0	0.125979	0	0.116661	0	0	0.0314946	0.0629893	0.0583304	0.0583304	Undetermined	Undetermined	No	No	No
k__Bacteria;p__Chloroflexi;c__Anaerolineae;o__SBR1031;f__oc28;g__;s__	0	0	0	0	0	0	0	0.0929331	0	0	0	0	0.0464666	0.0464666	Undetermined	Undetermined	No	No	No
k__Bacteria;p__Chloroflexi;c__Chloroflexi;o__Chloroflexales;f__FFCH7168;g__;s__	0	0	0	0	0	0	0.189267	0	0	0	0	0	0.0946335	0.0946335	Undetermined	Undetermined	No	No	No
k__Bacteria;p__Chloroflexi;c__Ellin6529;o__;f__;g__;s__	0	0	0	0	0	0.417529	0.0433737	0.278799	0	0	0.104382	0.208765	0.161087	0.117713	Undetermined	Undetermined	No	No	No
k__Bacteria;p__Chloroflexi;c__Gitt-GS-136;o__;f__;g__;s__	0	0	0	0	0	0	0.0985766	0	0	0	0	0	0.0492883	0.0492883	Undetermined	Undetermined	No	No	No
k__Bacteria;p__Chloroflexi;c__S085;o__;f__;g__;s__	0	0	0	0	0	0.11878	0	0	0	0	0.029695	0.0593899	0	0	Undetermined	Undetermined	No	No	No
k__Bacteria;p__Chloroflexi;c__SAR202;o__;f__;g__;s__	0	0	0	0	0	0	0.100548	0	0	0	0	0	0.050274	0.050274	Undetermined	Undetermined	No	No	No
k__Bacteria;p__Cyanobacteria;c__4C0d-2;o__MLE1-12;f__;g__;s__	0	0	0	0	0	0.192567	0	0.17598	0	0	0.0481418	0.0962836	0.0879899	0.0879899	Undetermined	Undetermined	No	No	No
k__Bacteria;p__Cyanobacteria;c__4C0d-2;o__YS2;f__;g__;s__	0	0	0	0	0	0.23396	0.398249	0.41721	0	0	0.0584901	0.11698	0.40773	0.00948057	Undetermined	Undetermined	No	No	No
k__Bacteria;p__Cyanobacteria;c__Chloroplast;o__Chlorophyta;f__;g__;s__	0	0	0	0	0	0	0	0.193775	0	0	0	0	0.0968877	0.0968877	Undetermined	Undetermined	No	No	No
k__Bacteria;p__Cyanobacteria;c__Chloroplast;o__Chlorophyta;f__Chlamydomonadaceae;g__;s__	0	0	0	0	0	0.196167	0	0.112706	0	0	0.0490417	0.0980833	0.0563531	0.0563531	Undetermined	Undetermined	No	No	No
k__Bacteria;p__Cyanobacteria;c__Chloroplast;o__Chlorophyta;f__Chlamydomonadaceae;g__Chlamydomonas;s__reinhardtii	0	0	0	0	0	0.134977	0.0887189	0	0	0	0.0337443	0.0674885	0.0443594	0.0443594	Undetermined	Undetermined	No	No	No
k__Bacteria;p__Cyanobacteria;c__Chloroplast;o__Chlorophyta;f__Chlamydomonadaceae;g__Hydrodictyon;s__reticulatum	0	0	0	0	0	0.149375	0	0.172025	0	0	0.0373437	0.0746873	0.0860126	0.0860126	Undetermined	Undetermined	No	No	No
k__Bacteria;p__Cyanobacteria;c__Chloroplast;o__Cryptophyta;f__;g__;s__	0	0	0	0	0	0	0	0.108752	0	0	0	0	0.0543758	0.0543758	Undetermined	Undetermined	No	No	No
k__Bacteria;p__Cyanobacteria;c__Chloroplast;o__Haptophyceae;f__;g__;s__	0	0	0	0	0	0.0737875	0.16758	0	0	0	0.0184469	0.0368937	0.0837901	0.0837901	Undetermined	Undetermined	No	No	No
k__Bacteria;p__Cyanobacteria;c__ML635J-21;o__;f__;g__;s__	0	0	0	0	0	0.0989832	0	0	0	0	0.0247458	0.0494916	0	0	Undetermined	Undetermined	No	No	No
k__Bacteria;p__Cyanobacteria;c__Nostocophycideae;o__Nostocales;f__Nostocaceae;__;__	0	0	0	0	0	0	0	0.120615	0	0	0	0	0.0603077	0.0603077	Undetermined	Undetermined	No	No	No
k__Bacteria;p__Cyanobacteria;c__Nostocophycideae;o__Nostocales;f__Nostocaceae;g__Anabaenopsis;s__circularis	0	0	0	0	0	0	0.0788612	0	0	0	0	0	0.0394306	0.0394306	Undetermined	Undetermined	No	No	No
k__Bacteria;p__Cyanobacteria;c__Nostocophycideae;o__Nostocales;f__Nostocaceae;g__Dolichospermum;s__	0	0	0	0	0	0	0.120263	0	0	0	0	0	0.0601317	0.0601317	Undetermined	Undetermined	No	No	No
k__Bacteria;p__Cyanobacteria;c__Oscillatoriophycideae;o__Chroococcales;f__Cyanobacteriaceae;__;__	0	0	0	0	0	0.136777	0	0	0	0	0.0341942	0.0683884	0	0	Undetermined	Undetermined	No	No	No
k__Bacteria;p__Cyanobacteria;c__Oscillatoriophycideae;o__Chroococcales;f__Cyanobacteriaceae;g__Crocosphaera;s__	0	0	0	0	0	0	0	0.288686	0	0	0	0	0.144343	0.144343	Undetermined	Undetermined	No	No	No
k__Bacteria;p__Cyanobacteria;c__Oscillatoriophycideae;o__Chroococcales;f__Gomphosphaeriaceae;__;__	0	0	0	0	0	0	0.110406	0	0	0	0	0	0.0552029	0.0552029	Undetermined	Undetermined	No	No	No
k__Bacteria;p__Cyanobacteria;c__Oscillatoriophycideae;o__Chroococcales;f__Xenococcaceae;g__;s__	0	0	0	0	0	0.0305948	0	0	0	0	0.0076487	0.0152974	0	0	Undetermined	Undetermined	No	No	No
k__Bacteria;p__Cyanobacteria;c__Synechococcophycideae;__;__;__;__	0	0	0	0	0	0.133177	0.096605	0.0158184	0	0	0.0332943	0.0665887	0.0562117	0.0403933	Undetermined	Undetermined	No	No	No
k__Bacteria;p__Cyanobacteria;c__Synechococcophycideae;o__Pseudanabaenales;f__Pseudanabaenaceae;__;__	0	0	0	0	0	0.154774	0	0	0	0	0.0386934	0.0773868	0	0	Undetermined	Undetermined	No	No	No
k__Bacteria;p__Cyanobacteria;c__Synechococcophycideae;o__Synechococcales;f__Synechococcaceae;__;__	0	0	0	0	0	0	0	0.134456	0	0	0	0	0.0672282	0.0672282	Undetermined	Undetermined	No	No	No
k__Bacteria;p__Cyanobacteria;c__Synechococcophycideae;o__Synechococcales;f__Synechococcaceae;g__Paulinella;s__	0	0	0	1.75735	0	0	0	0	0	0	0.439338	0.878675	0	0	Undetermined	Undetermined	No	No	No
k__Bacteria;p__Deferribacteres;c__Deferribacteres;o__Deferribacterales;f__Deferribacteraceae;g__Mucispirillum;s__schaedleri	0	0	0	0	0	0	0.149836	0	0	0	0	0	0.0749182	0.0749182	Undetermined	Undetermined	No	No	No
k__Bacteria;p__Firmicutes;c__Bacilli;__;__;__;__	0	0	0	0	0	0.11878	0.12815	0	0	0	0.029695	0.0593899	0.0640748	0.0640748	Undetermined	Undetermined	No	No	No
k__Bacteria;p__Firmicutes;c__Bacilli;o__Bacillales;__;__;__	0	0	0	2.60223	0	0.17817	0.236584	0.314391	0	0	0.6951	1.27419	0.275487	0.0389035	Undetermined	Undetermined	No	No	No
k__Bacteria;p__Firmicutes;c__Bacilli;o__Bacillales;f__[Exiguobacteraceae];g__Exiguobacterium;s__	0	0	0	0	0	0.122379	0	0	0	0	0.0305948	0.0611896	0	0	Undetermined	Undetermined	No	No	No
k__Bacteria;p__Firmicutes;c__Bacilli;o__Bacillales;f__[Thermicanaceae];g__Thermicanus;s__	0	0	0	0	0	0.149375	0.114349	0.201685	0	0	0.0373437	0.0746873	0.158017	0.0436679	Undetermined	Undetermined	No	No	No
k__Bacteria;p__Firmicutes;c__Bacilli;o__Bacillales;f__Bacillaceae;__;__	0	0	0	0	0	0	0.161666	0.0118638	0	0	0	0	0.0867647	0.0749009	Undetermined	Undetermined	No	No	No
k__Bacteria;p__Firmicutes;c__Bacilli;o__Bacillales;f__Bacillaceae;g__Bacillus;s__	0	0	1.56549	0	0	0	0	0	0	0	0.391372	0.782745	0	0	Undetermined	Undetermined	No	No	No
k__Bacteria;p__Firmicutes;c__Bacilli;o__Bacillales;f__Bacillaceae;g__Geobacillus;s__thermodenitrificans	0	0	0	2.63603	0	0	0	0	0	0	0.659006	1.31801	0	0	Undetermined	Undetermined	No	No	No
k__Bacteria;p__Firmicutes;c__Bacilli;o__Bacillales;f__Listeriaceae;__;__	0	0	0	0	0	0	0	0.243208	0	0	0	0	0.121604	0.121604	Undetermined	Undetermined	No	No	No
k__Bacteria;p__Firmicutes;c__Bacilli;o__Bacillales;f__Paenibacillaceae;g__Paenibacillus;__	0	0	0	0	0	0	0.157722	0	0	0	0	0	0.0788612	0.0788612	Undetermined	Undetermined	No	No	No
k__Bacteria;p__Firmicutes;c__Bacilli;o__Bacillales;f__Paenibacillaceae;g__Paenibacillus;s__lentimorbus	0	0	0	0	0	0	0	0.19773	0	0	0	0	0.098865	0.098865	Undetermined	Undetermined	No	No	No
k__Bacteria;p__Firmicutes;c__Bacilli;o__Bacillales;f__Paenibacillaceae;g__Paenibacillus;s__macerans	0	0	0	0	0	0.158373	0	0	0	0	0.0395933	0.0791865	0	0	Undetermined	Undetermined	No	No	No
k__Bacteria;p__Firmicutes;c__Bacilli;o__Bacillales;f__Planococcaceae;__;__	0	0	0	0	0	0	0.169552	0	0	0	0	0	0.0847758	0.0847758	Undetermined	Undetermined	No	No	No
k__Bacteria;p__Firmicutes;c__Bacilli;o__Bacillales;f__Planococcaceae;g__Sporosarcina;__	0	0	0	0	0	0	0.0492883	0	0	0	0	0	0.0246441	0.0246441	Undetermined	Undetermined	No	No	No
k__Bacteria;p__Firmicutes;c__Bacilli;o__Bacillales;f__Planococcaceae;g__Staphylococcus;s__saprophyticus	0	0	0	0	0	0	0	0.0098865	0	0	0	0	0.00494325	0.00494325	Undetermined	Undetermined	No	No	No
k__Bacteria;p__Firmicutes;c__Bacilli;o__Bacillales;f__Staphylococcaceae;g__Jeotgalicoccus;s__psychrophilus	0	0	1.04366	1.89253	0	0	0	0	0	0	0.734048	0.915714	0	0	Undetermined	Undetermined	No	No	No
k__Bacteria;p__Firmicutes;c__Bacilli;o__Bacillales;f__Staphylococcaceae;g__Salinicoccus;s__	0	0	0	0	0	0.11878	0.108434	0	0	0	0.029695	0.0593899	0.0542171	0.0542171	Undetermined	Undetermined	No	No	No
k__Bacteria;p__Firmicutes;c__Bacilli;o__Bacillales;f__Staphylococcaceae;g__Staphylococcus;s__lugdunensis	0	0	0	0	0	0.340142	0	0.181912	0	0	0.0850355	0.170071	0.0909558	0.0909558	Undetermined	Undetermined	No	No	No
k__Bacteria;p__Firmicutes;c__Bacilli;o__Gemellales;f__;g__;s__	0	0	0	0	0	0	0.203068	0	0	0	0	0	0.101534	0.101534	Undetermined	Undetermined	No	No	No
k__Bacteria;p__Firmicutes;c__Bacilli;o__Gemellales;f__Gemellaceae;g__Gemella;s__	0	0	0	0	0	0.169171	0.145893	0	0	0	0.0422928	0.0845856	0.0729467	0.0729467	Undetermined	Undetermined	No	No	No
k__Bacteria;p__Firmicutes;c__Bacilli;o__Lactobacillales;f__Aerococcaceae;g__Aerococcus;s__	0	0	0	0	0	0	0.0453452	0	0	0	0	0	0.0226726	0.0226726	Undetermined	Undetermined	No	No	No
k__Bacteria;p__Firmicutes;c__Bacilli;o__Lactobacillales;f__Aerococcaceae;g__Granulicatella;s__balaenopterae	0	0	0	0	0	0	0.00394306	0	0	0	0	0	0.00197153	0.00197153	Undetermined	Undetermined	No	No	No
k__Bacteria;p__Firmicutes;c__Bacilli;o__Lactobacillales;f__Carnobacteriaceae;g__;s__	0	0	0	0	0	0	0.0650605	0.268913	0	0	0	0	0.166987	0.101926	Undetermined	Undetermined	No	No	No
k__Bacteria;p__Firmicutes;c__Bacilli;o__Lactobacillales;f__Carnobacteriaceae;g__Isobaculum;s__melis	0	0	0	0	0	0.201566	0	0	0	0	0.0503914	0.100783	0	0	Undetermined	Undetermined	No	No	No
k__Bacteria;p__Firmicutes;c__Bacilli;o__Lactobacillales;f__Enterococcaceae;__;__	0	0	0	0	0	0.17637	0.00788612	0	0	0	0.0440925	0.088185	0.00394306	0.00394306	Undetermined	Undetermined	No	No	No
k__Bacteria;p__Firmicutes;c__Bacilli;o__Lactobacillales;f__Enterococcaceae;g__Enterococcus;__	0	0	0	1.65596	0	0	0.197153	0	0	0	0.413991	0.827982	0.0985766	0.0985766	Undetermined	Undetermined	No	No	No
k__Bacteria;p__Firmicutes;c__Bacilli;o__Lactobacillales;f__Enterococcaceae;g__Enterococcus;s__cecorum	0	0	0	0	1.1925	0	0	0	0	0	0.298126	0.596252	0	0	Undetermined	Undetermined	No	No	No
k__Bacteria;p__Firmicutes;c__Bacilli;o__Lactobacillales;f__Lactobacillaceae;__;__	0	0	0	0	0	0.167372	0	0	0	0	0.0418429	0.0836858	0	0	Undetermined	Undetermined	No	No	No
k__Bacteria;p__Firmicutes;c__Bacilli;o__Lactobacillales;f__Lactobacillaceae;g__Lactobacillus;__	0	0	0	0	1.25445	0.368937	0.063089	0.255072	0	0	0.405847	0.591866	0.15908	0.0959914	Undetermined	Undetermined	No	No	No
k__Bacteria;p__Firmicutes;c__Bacilli;o__Lactobacillales;f__Lactobacillaceae;g__Lactobacillus;s__	0	0	2.05253	0	0	1.58913	1.16123	0.79092	0	0	0.910415	1.06814	0.976076	0.185156	Undetermined	Undetermined	No	Yes	No
k__Bacteria;p__Firmicutes;c__Bacilli;o__Lactobacillales;f__Lactobacillaceae;g__Lactobacillus;s__hamsteri	0	0	0	0	0	0.17637	0	0	0	0	0.0440925	0.088185	0	0	Undetermined	Undetermined	No	No	No
k__Bacteria;p__Firmicutes;c__Bacilli;o__Lactobacillales;f__Lactobacillaceae;g__Lactobacillus;s__salivarius	0	0	0	1.35181	0	0.259156	0.171523	0.391506	0	0	0.402741	0.644398	0.281514	0.109991	Undetermined	Undetermined	No	No	No
k__Bacteria;p__Firmicutes;c__Bacilli;o__Lactobacillales;f__Lactobacillaceae;g__Lactobacillus;s__vaginalis	0	0	0	0	0	0.190768	0.159694	0	0	0	0.0476919	0.0953838	0.079847	0.079847	Undetermined	Undetermined	No	No	No
k__Bacteria;p__Firmicutes;c__Bacilli;o__Lactobacillales;f__Lactobacillaceae;g__Lactobacillus;s__zeae	0	0	0	0	0	0	0.220811	0	0	0	0	0	0.110406	0.110406	Undetermined	Undetermined	No	No	No
k__Bacteria;p__Firmicutes;c__Bacilli;o__Lactobacillales;f__Lactobacillaceae;g__Pediococcus;__	0	0	0	0	0	0	0.149836	0.456756	0	0	0	0	0.303296	0.15346	Undetermined	Undetermined	No	No	No
k__Bacteria;p__Firmicutes;c__Bacilli;o__Lactobacillales;f__Streptococcaceae;g__Lactococcus;s__	0	0	0	0	1.34737	0.381535	0	0.371733	0	0	0.432228	0.636057	0.185866	0.185866	Undetermined	Undetermined	No	No	No
k__Bacteria;p__Firmicutes;c__Bacilli;o__Lactobacillales;f__Streptococcaceae;g__Lactococcus;s__garvieae	0	0	0	0	0	0	0.374591	0	0	0	0	0	0.187295	0.187295	Undetermined	Undetermined	No	No	No
k__Bacteria;p__Firmicutes;c__Bacilli;o__Lactobacillales;f__Streptococcaceae;g__Streptococcus;__	0	0	0	0	0	0.122379	0.486968	0.86408	0	0	0.0305948	0.0611896	0.675524	0.188556	Undetermined	Undetermined	No	No	No
k__Bacteria;p__Firmicutes;c__Bacilli;o__Lactobacillales;f__Streptococcaceae;g__Streptococcus;s__	0	0	0	0	0	0.134977	0.346989	0	0	0	0.0337443	0.0674885	0.173495	0.173495	Undetermined	Undetermined	No	No	No
k__Bacteria;p__Firmicutes;c__Bacilli;o__Lactobacillales;f__Streptococcaceae;g__Streptococcus;s__agalactiae	0	0	0	0	1.39384	0.277153	0.092662	0.177957	0	0	0.417747	0.663712	0.13531	0.0426475	Undetermined	Undetermined	No	No	No
k__Bacteria;p__Firmicutes;c__Bacilli;o__Lactobacillales;f__Streptococcaceae;g__Streptococcus;s__infantis	0	0	0	0	0	0	0.197153	0	0	0	0	0	0.0985766	0.0985766	Undetermined	Undetermined	No	No	No
k__Bacteria;p__Firmicutes;c__Bacilli;o__Lactobacillales;f__Streptococcaceae;g__Streptococcus;s__luteciae	0	0	0	0	0	0.12058	0	0.110729	0	0	0.0301449	0.0602898	0.0553644	0.0553644	Undetermined	Undetermined	No	No	No
k__Bacteria;p__Firmicutes;c__Bacilli;o__Turicibacterales;f__Turicibacteraceae;g__Turicibacter;s__	0	0	1.40894	0	0	0.257356	0.274043	0.0474552	0	0	0.416574	0.672609	0.160749	0.113294	Undetermined	Undetermined	No	No	No
k__Bacteria;p__Firmicutes;c__Clostridia;o__Clostridiales;f__[Tissierellaceae];g__;s__	0	0	0	0	0	0.136777	0	0	0	0	0.0341942	0.0683884	0	0	Undetermined	Undetermined	No	No	No
k__Bacteria;p__Firmicutes;c__Clostridia;o__Clostridiales;f__[Tissierellaceae];g__Anaerococcus;s__	0	0	1.37415	0	0	0.475119	0.287844	0.476529	0	0	0.462318	0.647838	0.382186	0.094343	Undetermined	Undetermined	No	No	No
k__Bacteria;p__Firmicutes;c__Clostridia;o__Clostridiales;f__[Tissierellaceae];g__Finegoldia;s__	0	0	1.14803	0	0	0.199766	0.325303	0	0	0	0.336948	0.548858	0.162651	0.162651	Undetermined	Undetermined	No	No	No
k__Bacteria;p__Firmicutes;c__Clostridia;o__Clostridiales;f__[Tissierellaceae];g__Parvimonas;s__	0	0	0	0	0	0	0.14195	0	0	0	0	0	0.0709751	0.0709751	Undetermined	Undetermined	No	No	No
k__Bacteria;p__Firmicutes;c__Clostridia;o__Clostridiales;f__[Tissierellaceae];g__Sedimentibacter;s__	0	0	0	0	0	0	0	0.079092	0	0	0	0	0.039546	0.039546	Undetermined	Undetermined	No	No	No
k__Bacteria;p__Firmicutes;c__Clostridia;o__Clostridiales;f__Clostridiaceae;g__Caloramator;s__	0	0	0	0	0	0.158373	0	0	0	0	0.0395933	0.0791865	0	0	Undetermined	Undetermined	No	No	No
k__Bacteria;p__Firmicutes;c__Clostridia;o__Clostridiales;f__Clostridiaceae;g__Clostridium;s__bowmanii	0	0	0	0	0	0	0.230669	0	0	0	0	0	0.115335	0.115335	Undetermined	Undetermined	No	No	No
k__Bacteria;p__Firmicutes;c__Clostridia;o__Clostridiales;f__Clostridiaceae;g__Clostridium;s__gasigenes	0	0	0	0	0	0.125979	0.10252	0.170048	0	0	0.0314946	0.0629893	0.136284	0.0337641	Undetermined	Undetermined	No	No	No
k__Bacteria;p__Firmicutes;c__Clostridia;o__Clostridiales;f__Clostridiaceae;g__Clostridium;s__hiranonis	0	0	0	0	0	0	0	0.427097	0	0	0	0	0.213548	0.213548	Undetermined	Undetermined	No	No	No
k__Bacteria;p__Firmicutes;c__Clostridia;o__Clostridiales;f__Clostridiaceae;g__Clostridium;s__kluyveri	0	0	0	0	0	0	0	0.116661	0	0	0	0	0.0583304	0.0583304	Undetermined	Undetermined	No	No	No
k__Bacteria;p__Firmicutes;c__Clostridia;o__Clostridiales;f__Clostridiaceae;g__Clostridium;s__perfringens	0	0	0	0	0	0.325745	0.33516	0.294618	0	0	0.0814362	0.162872	0.314889	0.0202712	Undetermined	Undetermined	No	No	No
k__Bacteria;p__Firmicutes;c__Clostridia;o__Clostridiales;f__Clostridiaceae;g__SMB53;s__	0	0	0	0	0	0	0.449509	0.444893	0	0	0	0	0.447201	0.00230823	Undetermined	Undetermined	No	No	No
k__Bacteria;p__Firmicutes;c__Clostridia;o__Clostridiales;f__Dehalobacteriaceae;g__Dehalobacterium;s__	0	0	0	0	0	0.29695	0.149836	0	0	0	0.0742374	0.148475	0.0749182	0.0749182	Undetermined	Undetermined	No	No	No
k__Bacteria;p__Firmicutes;c__Clostridia;o__Clostridiales;f__Eubacteriaceae;g__Alkalibacter;s__	0	0	0	0	0	0	0.0788612	0	0	0	0	0	0.0394306	0.0394306	Undetermined	Undetermined	No	No	No
k__Bacteria;p__Firmicutes;c__Clostridia;o__Clostridiales;f__Lachnospiraceae;g__[Ruminococcus];s__gnavus	0	0	0	0	0	0.253757	0.354876	0.512121	0	0	0.0634392	0.126878	0.433498	0.0786226	Undetermined	Undetermined	No	No	No
k__Bacteria;p__Firmicutes;c__Clostridia;o__Clostridiales;f__Lachnospiraceae;g__Blautia;__	0	0	0	0	0	0	0.147865	0	0	0	0	0	0.0739324	0.0739324	Undetermined	Undetermined	No	No	No
k__Bacteria;p__Firmicutes;c__Clostridia;o__Clostridiales;f__Lachnospiraceae;g__Defluviitalea;s__saccharophila	0	0	0	0	0	0.223162	0	0	0	0	0.0557905	0.111581	0	0	Undetermined	Undetermined	No	No	No
k__Bacteria;p__Firmicutes;c__Clostridia;o__Clostridiales;f__Lachnospiraceae;g__Lachnoanaerobaculum;s__orale	0	0	0	0	1.57968	0	0	0	0	0	0.39492	0.78984	0	0	Undetermined	Undetermined	No	No	No
k__Bacteria;p__Firmicutes;c__Clostridia;o__Clostridiales;f__Lachnospiraceae;g__Marvinbryantia;s__formatexigens	0	0	0	0	0	0	0	0.185866	0	0	0	0	0.0929331	0.0929331	Undetermined	Undetermined	No	No	No
k__Bacteria;p__Firmicutes;c__Clostridia;o__Clostridiales;f__Lachnospiraceae;g__Oribacterium;s__	0	0	0	0	0	0.11698	0	0	0	0	0.029245	0.0584901	0	0	Undetermined	Undetermined	No	No	No
k__Bacteria;p__Firmicutes;c__Clostridia;o__Clostridiales;f__Lachnospiraceae;g__Ruminococcus;__	0	0	0	0	0	0	0.130121	0	0	0	0	0	0.0650605	0.0650605	Undetermined	Undetermined	No	No	No
k__Bacteria;p__Firmicutes;c__Clostridia;o__Clostridiales;f__Peptostreptococcaceae;g__;s__	0	0	0	0	0	0.11518	0.16758	0	0	0	0.0287951	0.0575902	0.0837901	0.0837901	Undetermined	Undetermined	No	No	No
k__Bacteria;p__Firmicutes;c__Clostridia;o__Clostridiales;f__Peptostreptococcaceae;g__[Clostridium];__	0	0	0	0	0	0.214164	0.00985766	0.166093	0	0	0.0535409	0.107082	0.0879755	0.0781178	Undetermined	Undetermined	No	No	No
k__Bacteria;p__Firmicutes;c__Clostridia;o__Clostridiales;f__Peptostreptococcaceae;g__[Clostridium];s__difficile	0	0	0	0	0	0.00899847	0	0	0	0	0.00224962	0.00449924	0	0	Undetermined	Undetermined	No	No	No
k__Bacteria;p__Firmicutes;c__Clostridia;o__Clostridiales;f__Peptostreptococcaceae;g__[Clostridium];s__glycolicum	0	0	0	0	0	0	0	0.268913	0	0	0	0	0.134456	0.134456	Undetermined	Undetermined	No	No	No
k__Bacteria;p__Firmicutes;c__Clostridia;o__Clostridiales;f__Peptostreptococcaceae;g__[Clostridium];s__irregulare	0	0	0	0	0	0.190768	0	0	0	0	0.0476919	0.0953838	0	0	Undetermined	Undetermined	No	No	No
k__Bacteria;p__Firmicutes;c__Clostridia;o__Clostridiales;f__Peptostreptococcaceae;g__Clostridium;s__maritimum	0	0	0	0	0	0	0.145893	0	0	0	0	0	0.0729467	0.0729467	Undetermined	Undetermined	No	No	No
k__Bacteria;p__Firmicutes;c__Clostridia;o__Clostridiales;f__Peptostreptococcaceae;g__Clostridium;s__ruminantium	0	0	0	0	0	1.57833	0.343046	0.185866	0	0	0.394583	0.789166	0.264456	0.0785901	Undetermined	Undetermined	No	No	No
k__Bacteria;p__Firmicutes;c__Clostridia;o__Clostridiales;f__Ruminococcaceae;g__Clostridium;__	0	0	0	0	0	0	0.232641	0	0	0	0	0	0.11632	0.11632	Undetermined	Undetermined	No	No	No
k__Bacteria;p__Firmicutes;c__Clostridia;o__Clostridiales;f__Ruminococcaceae;g__Faecalibacterium;s__	0	0	0.052183	0	0	0	0.134064	0.0138411	0	0	0.0130457	0.0260915	0.0739526	0.0601115	Undetermined	Undetermined	No	No	No
k__Bacteria;p__Firmicutes;c__Clostridia;o__Clostridiales;f__Ruminococcaceae;g__Oscillospira;__	0	0	0	0	0	0	0	0.108752	0	0	0	0	0.0543758	0.0543758	Undetermined	Undetermined	No	No	No
k__Bacteria;p__Firmicutes;c__Clostridia;o__Clostridiales;f__Ruminococcaceae;g__Ruminococcus;__	0	0	0	0	0	0	0	0.312413	0	0	0	0	0.156207	0.156207	Undetermined	Undetermined	No	No	No
k__Bacteria;p__Firmicutes;c__Clostridia;o__Clostridiales;f__Syntrophomonadaceae;g__Syntrophomonas;s__	0	0	0	0	0	0	0.161666	0	0	0	0	0	0.0808328	0.0808328	Undetermined	Undetermined	No	No	No
k__Bacteria;p__Firmicutes;c__Clostridia;o__Clostridiales;f__Veillonellaceae;g__Megamonas;s__	0	0	0	0	0	0.322145	0	0.290663	0	0	0.0805363	0.161073	0.145332	0.145332	Undetermined	Undetermined	No	No	No
k__Bacteria;p__Firmicutes;c__Clostridia;o__Natranaerobiales;f__ML1228J-1;g__;s__	0	0	0	0	0	0.201566	0	0	0	0	0.0503914	0.100783	0	0	Undetermined	Undetermined	No	No	No
k__Bacteria;p__Firmicutes;c__Erysipelotrichi;o__Erysipelotrichales;f__Erysipelotrichaceae;__;__	0	0	0	0	0	0	0.108434	0	0	0	0	0	0.0542171	0.0542171	Undetermined	Undetermined	No	No	No
k__Bacteria;p__Firmicutes;c__Erysipelotrichi;o__Erysipelotrichales;f__Erysipelotrichaceae;g__Catenibacterium;__	0	0	0	0	0	0	0	0.122593	0	0	0	0	0.0612963	0.0612963	Undetermined	Undetermined	No	No	No
k__Bacteria;p__Firmicutes;c__Erysipelotrichi;o__Erysipelotrichales;f__Erysipelotrichaceae;g__Catenibacterium;s__	0	0	0	0	0	0.244758	0.151808	0.237276	0	0	0.0611896	0.122379	0.194542	0.0427341	Undetermined	Undetermined	No	No	No
k__Bacteria;p__Firmicutes;c__Erysipelotrichi;o__Erysipelotrichales;f__Erysipelotrichaceae;g__Catenibacterium;s__mitsuokai	0	0	0	0	0	0.179969	0.0847758	0.0652509	0	0	0.0449924	0.0899847	0.0750134	0.00976246	Undetermined	Undetermined	No	No	No
k__Bacteria;p__Firmicutes;c__Erysipelotrichi;o__Erysipelotrichales;f__Erysipelotrichaceae;g__Clostridium;__	0	0	0	0	0	0.11878	0	0.0059319	0	0	0.029695	0.0593899	0.00296595	0.00296595	Undetermined	Undetermined	No	No	No
k__Bacteria;p__Firmicutes;c__Erysipelotrichi;o__Erysipelotrichales;f__Erysipelotrichaceae;g__Clostridium;s__spiroforme	0	0	0	0	0	0	0	0.199707	0	0	0	0	0.0998537	0.0998537	Undetermined	Undetermined	No	No	No
k__Bacteria;p__Fusobacteria;c__Fusobacteriia;o__Fusobacteriales;f__Fusobacteriaceae;g__;s__	0	0	0	0	0	0.340142	0.599345	0.652509	0	0	0.0850355	0.170071	0.625927	0.0265819	Undetermined	Undetermined	No	No	No
k__Bacteria;p__Fusobacteria;c__Fusobacteriia;o__Fusobacteriales;f__Fusobacteriaceae;g__Cetobacterium;s__	0	0	0	0	0	0.448124	0	0.126547	0	0	0.112031	0.224062	0.0632736	0.0632736	Undetermined	Undetermined	No	No	No
k__Bacteria;p__Fusobacteria;c__Fusobacteriia;o__Fusobacteriales;f__Leptotrichiaceae;g__Leptotrichia;s__	0	0	0	0	0	0.0503914	0	0	0	0	0.0125979	0.0251957	0	0	Undetermined	Undetermined	No	No	No
k__Bacteria;p__Gemmatimonadetes;c__Gemm-1;o__;f__;g__;s__	0	0	0	0	0	0	0	0.229367	0	0	0	0	0.114683	0.114683	Undetermined	Undetermined	No	No	No
k__Bacteria;p__Gemmatimonadetes;c__Gemm-2;o__;f__;g__;s__	0	0	0.834928	0	0	0	0	0	0	0	0.208732	0.417464	0	0	Undetermined	Undetermined	No	No	No
k__Bacteria;p__Gemmatimonadetes;c__Gemmatimonadetes;o__Gemmatimonadales;f__;g__;s__	0	0	0	0	0	0.11698	0.124206	0	0	0	0.029245	0.0584901	0.0621032	0.0621032	Undetermined	Undetermined	No	No	No
k__Bacteria;p__Gemmatimonadetes;c__Gemmatimonadetes;o__Gemmatimonadales;f__Ellin5301;g__;s__	0	0	0	0	0	0	0	0.0079092	0	0	0	0	0.0039546	0.0039546	Undetermined	Undetermined	No	No	No
k__Bacteria;p__GN02;c__BD1-5;o__;f__;g__;s__	0	0	0	0	0	0	0.108434	0	0	0	0	0	0.0542171	0.0542171	Undetermined	Undetermined	No	No	No
k__Bacteria;p__Nitrospirae;c__Nitrospira;o__Nitrospirales;f__[Thermodesulfovibrionaceae];__;__	0	0	0	0	0	0	0	0.144343	0	0	0	0	0.0721715	0.0721715	Undetermined	Undetermined	No	No	No
k__Bacteria;p__Nitrospirae;c__Nitrospira;o__Nitrospirales;f__0319-6A21;g__;s__	0	0	0	0	0	0	0	0.0435006	0	0	0	0	0.0217503	0.0217503	Undetermined	Undetermined	No	No	No
k__Bacteria;p__Nitrospirae;c__Nitrospira;o__Nitrospirales;f__Nitrospiraceae;g__Nitrospira;s__	0	0	1.33936	0	0	0	0.181381	0	0	0	0.334841	0.669682	0.0906904	0.0906904	Undetermined	Undetermined	No	No	No
k__Bacteria;p__Planctomycetes;c__OM190;o__;f__;g__;s__	0	0	0	0	0	0.0755872	0	0	0	0	0.0188968	0.0377936	0	0	Undetermined	Undetermined	No	No	No
k__Bacteria;p__Planctomycetes;c__OM190;o__agg27;f__;g__;s__	0	0	0	1.48699	0	0	0	0	0	0	0.371747	0.743494	0	0	Undetermined	Undetermined	No	No	No
k__Bacteria;p__Planctomycetes;c__OM190;o__CL500-15;f__;g__;s__	0	0	0	0	1.25445	0	0.126178	0	0	0	0.313613	0.627226	0.063089	0.063089	Undetermined	Undetermined	No	No	No
k__Bacteria;p__Planctomycetes;c__Phycisphaerae;o__Phycisphaerales;f__;g__;s__	0	0	0.974082	4.02163	0	0	0	0	0	0	1.24893	1.90465	0	0	Undetermined	Undetermined	No	No	No
k__Bacteria;p__Planctomycetes;c__Phycisphaerae;o__Phycisphaerales;f__Phycisphaeraceae;g__;s__	0	0	0	0	0	0.0719878	0	0.0039546	0	0	0.0179969	0.0359939	0.0019773	0.0019773	Undetermined	Undetermined	No	No	No
k__Bacteria;p__Planctomycetes;c__Phycisphaerae;o__WD2101;f__;g__;s__	0	0	0	0	1.3164	0	0.175466	0	0	0	0.3291	0.6582	0.0877331	0.0877331	Undetermined	Undetermined	No	No	No
k__Bacteria;p__Planctomycetes;c__Planctomycetia;o__Gemmatales;f__Isosphaeraceae;g__;s__	0	0	0	1.21663	0	0	0	0	0	0	0.304157	0.608314	0	0	Undetermined	Undetermined	No	No	No
k__Bacteria;p__Planctomycetes;c__Planctomycetia;o__Gemmatales;f__Isosphaeraceae;g__Nostocoida;s__limicola	0	0	0	0	0	0.151174	0	0	0	0	0.0377936	0.0755872	0	0	Undetermined	Undetermined	No	No	No
k__Bacteria;p__Planctomycetes;c__Planctomycetia;o__Gemmatales;f__Isosphaeraceae;g__Nostocoida;s__limicola III	0	0	0	0	0	0	0.118292	0	0	0	0	0	0.0591459	0.0591459	Undetermined	Undetermined	No	No	No
k__Bacteria;p__Planctomycetes;c__Planctomycetia;o__Pirellulales;f__Pirellulaceae;g__Pirellula;s__	0	0	0	0	0	0	0.110406	0	0	0	0	0	0.0552029	0.0552029	Undetermined	Undetermined	No	No	No
k__Bacteria;p__Proteobacteria;__;__;__;__;__	0	0	0	0	0	0.140376	0.157722	0.54969	0	0	0.035094	0.0701881	0.353706	0.195984	Undetermined	Undetermined	No	No	No
k__Bacteria;p__Proteobacteria;c__Alphaproteobacteria;__;__;__;__	0	0	1.11324	0	1.1925	0.845856	0.425851	0.150275	0	0	0.787899	0.5458	0.288063	0.137788	Undetermined	Undetermined	No	No	No
k__Bacteria;p__Proteobacteria;c__Alphaproteobacteria;o__Caulobacterales;f__Caulobacteraceae;__;__	0	0	0	0	0	0.0323945	0.0611175	0.407324	0	0	0.00809862	0.0161972	0.234221	0.173103	Undetermined	Undetermined	No	No	No
k__Bacteria;p__Proteobacteria;c__Alphaproteobacteria;o__Caulobacterales;f__Caulobacteraceae;g__Brevundimonas;__	0	0	0	0	0	0	0	0.235299	0	0	0	0	0.117649	0.117649	Undetermined	Undetermined	No	No	No
k__Bacteria;p__Proteobacteria;c__Alphaproteobacteria;o__Caulobacterales;f__Caulobacteraceae;g__Phenylobacterium;s__	0	0	0	0	0	0.241159	0	0	0	0	0.0602898	0.12058	0	0	Undetermined	Undetermined	No	No	No
k__Bacteria;p__Proteobacteria;c__Alphaproteobacteria;o__Kiloniellales;f__;g__;s__	0	0	0	0	0	0	0.130121	0	0	0	0	0	0.0650605	0.0650605	Undetermined	Undetermined	No	No	No
k__Bacteria;p__Proteobacteria;c__Alphaproteobacteria;o__Rhizobiales;__;__;__	0	0	1.72204	1.28422	0	0.656888	0.132093	0.0850239	0	0	0.915786	0.750883	0.108558	0.0235343	Undetermined	Undetermined	No	No	No
k__Bacteria;p__Proteobacteria;c__Alphaproteobacteria;o__Rhizobiales;f__;g__;s__	0	0	0	0	0	0	0.138007	0.259026	0	0	0	0	0.198517	0.0605096	Undetermined	Undetermined	No	No	No
k__Bacteria;p__Proteobacteria;c__Alphaproteobacteria;o__Rhizobiales;f__Aurantimonadaceae;g__Aurantimonas;__	0	0	0	0	0.78984	0	0	0	0	0	0.19746	0.39492	0	0	Undetermined	Undetermined	No	No	No
k__Bacteria;p__Proteobacteria;c__Alphaproteobacteria;o__Rhizobiales;f__Beijerinckiaceae;__;__	0	0	0	0	0	0.0629893	0	0	0	0	0.0157473	0.0314946	0	0	Undetermined	Undetermined	No	No	No
k__Bacteria;p__Proteobacteria;c__Alphaproteobacteria;o__Rhizobiales;f__Bradyrhizobiaceae;__;__	0	0	0	0	0	0.331144	0.112377	0.140388	0	0	0.0827859	0.165572	0.126383	0.0140055	Undetermined	Undetermined	No	No	No
k__Bacteria;p__Proteobacteria;c__Alphaproteobacteria;o__Rhizobiales;f__Bradyrhizobiaceae;g__Balneimonas;s__	0	0	2.40042	0	1.93588	0.12058	0.181381	0	0	0	1.11422	1.23265	0.0906904	0.0906904	Undetermined	Undetermined	No	No	No
k__Bacteria;p__Proteobacteria;c__Alphaproteobacteria;o__Rhizobiales;f__Brucellaceae;__;__	0	0	0	0	0	0.161972	0	0	0	0	0.0404931	0.0809862	0	0	Undetermined	Undetermined	No	No	No
k__Bacteria;p__Proteobacteria;c__Alphaproteobacteria;o__Rhizobiales;f__Brucellaceae;g__Ochrobactrum;s__	0	0	0	0	0	0	0.153779	0	0	0	0	0	0.0768897	0.0768897	Undetermined	Undetermined	No	No	No
k__Bacteria;p__Proteobacteria;c__Alphaproteobacteria;o__Rhizobiales;f__Hyphomicrobiaceae;__;__	0	0	0	0	0	0.241159	0.171523	0.118638	0	0	0.0602898	0.12058	0.145081	0.0264426	Undetermined	Undetermined	No	No	No
k__Bacteria;p__Proteobacteria;c__Alphaproteobacteria;o__Rhizobiales;f__Hyphomicrobiaceae;g__;s__	0	0	0	0	0	0.300549	0.0512598	0	0	0	0.0751372	0.150274	0.0256299	0.0256299	Undetermined	Undetermined	No	No	No
k__Bacteria;p__Proteobacteria;c__Alphaproteobacteria;o__Rhizobiales;f__Hyphomicrobiaceae;g__Devosia;s__	0	0	0	0	0	0	0.104491	0	0	0	0	0	0.0522456	0.0522456	Undetermined	Undetermined	No	No	No
k__Bacteria;p__Proteobacteria;c__Alphaproteobacteria;o__Rhizobiales;f__Hyphomicrobiaceae;g__Filomicrobium;s__fusiforme	0	0	0	0	0	0.0611896	0	0	0	0	0.0152974	0.0305948	0	0	Undetermined	Undetermined	No	No	No
k__Bacteria;p__Proteobacteria;c__Alphaproteobacteria;o__Rhizobiales;f__Hyphomicrobiaceae;g__Hyphomicrobium;s__zavarzinii	0	0	0	0	0	0.106182	0	0	0	0	0.0265455	0.053091	0	0	Undetermined	Undetermined	No	No	No
k__Bacteria;p__Proteobacteria;c__Alphaproteobacteria;o__Rhizobiales;f__Hyphomicrobiaceae;g__Pseudovibrio;__	0	0	0	0	0	0	0.197153	0	0	0	0	0	0.0985766	0.0985766	Undetermined	Undetermined	No	No	No
k__Bacteria;p__Proteobacteria;c__Alphaproteobacteria;o__Rhizobiales;f__Hyphomicrobiaceae;g__Rhodoplanes;s__	0	0	0	0	0	0	0.291787	0	0	0	0	0	0.145893	0.145893	Undetermined	Undetermined	No	No	No
k__Bacteria;p__Proteobacteria;c__Alphaproteobacteria;o__Rhizobiales;f__Methylobacteriaceae;g__Methylobacterium;__	0	0	0	0	0	0	0.0906904	0	0	0	0	0	0.0453452	0.0453452	Undetermined	Undetermined	No	No	No
k__Bacteria;p__Proteobacteria;c__Alphaproteobacteria;o__Rhizobiales;f__Methylobacteriaceae;g__Methylobacterium;s__adhaesivum	0	0	0	3.17675	0	0.0593899	0.0887189	0.172025	0	0	0.809035	1.57872	0.130372	0.0416531	Undetermined	Undetermined	No	No	No
k__Bacteria;p__Proteobacteria;c__Alphaproteobacteria;o__Rhizobiales;f__Methylocystaceae;g__Methylosinus;__	0	0	0	0	0	0	0	0.098865	0	0	0	0	0.0494325	0.0494325	Undetermined	Undetermined	No	No	No
k__Bacteria;p__Proteobacteria;c__Alphaproteobacteria;o__Rhizobiales;f__Phyllobacteriaceae;__;__	0	0	0	0	0	0	0.0768897	0	0	0	0	0	0.0384449	0.0384449	Undetermined	Undetermined	No	No	No
k__Bacteria;p__Proteobacteria;c__Alphaproteobacteria;o__Rhizobiales;f__Rhizobiaceae;g__Rhizobium;__	0	0	0	0	0	0.152974	0.14195	0.12457	0	0	0.0382435	0.076487	0.13326	0.00869015	Undetermined	Undetermined	No	No	No
k__Bacteria;p__Proteobacteria;c__Alphaproteobacteria;o__Rhizobiales;f__Rhizobiaceae;g__Rhizobium;s__daejeonense	0	0	0	0	0	0.179969	0	0	0	0	0.0449924	0.0899847	0	0	Undetermined	Undetermined	No	No	No
k__Bacteria;p__Proteobacteria;c__Alphaproteobacteria;o__Rhizobiales;f__Rhizobiaceae;g__Rhizobium;s__selenitireducens	0	0	0	0	0	0	0	0.0949104	0	0	0	0	0.0474552	0.0474552	Undetermined	Undetermined	No	No	No
k__Bacteria;p__Proteobacteria;c__Alphaproteobacteria;o__Rhizobiales;f__Rhizobiaceae;g__Sinorhizobium;__	0	0	0	0	0	0.127778	0.175466	0	0	0	0.0319446	0.0638891	0.0877331	0.0877331	Undetermined	Undetermined	No	No	No
k__Bacteria;p__Proteobacteria;c__Alphaproteobacteria;o__Rhizobiales;f__Xanthobacteraceae;__;__	0	0	0	0	0	0	0.136036	0	0	0	0	0	0.0680178	0.0680178	Undetermined	Undetermined	No	No	No
k__Bacteria;p__Proteobacteria;c__Alphaproteobacteria;o__Rhodobacterales;f__Hyphomonadaceae;g__;s__	0	0	0	0	0	0	0.159694	0	0	0	0	0	0.079847	0.079847	Undetermined	Undetermined	No	No	No
k__Bacteria;p__Proteobacteria;c__Alphaproteobacteria;o__Rhodobacterales;f__Hyphomonadaceae;g__Woodsholea;s__maritima	0	0	0	4.29199	0	0	0	0	0	0	1.073	2.146	0	0	Undetermined	Undetermined	No	No	No
k__Bacteria;p__Proteobacteria;c__Alphaproteobacteria;o__Rhodobacterales;f__Rhodobacteraceae;g__Albidovulum;s__inexpectatum	0	0	0	0	0	0.0629893	0	0.725669	0	0	0.0157473	0.0314946	0.362835	0.362835	Undetermined	Undetermined	No	No	No
k__Bacteria;p__Proteobacteria;c__Alphaproteobacteria;o__Rhodobacterales;f__Rhodobacteraceae;g__Paracoccus;s__kawasakiensis	0	0	0	0	0	0	0.12815	0.338118	0	0	0	0	0.233134	0.104984	Undetermined	Undetermined	No	No	No
k__Bacteria;p__Proteobacteria;c__Alphaproteobacteria;o__Rhodobacterales;f__Rhodobacteraceae;g__Phaeobacter;__	0	0	1.09584	0	1.62614	0	0	0	0	0	0.680496	0.815048	0	0	Undetermined	Undetermined	No	No	No
k__Bacteria;p__Proteobacteria;c__Alphaproteobacteria;o__Rhodobacterales;f__Rhodobacteraceae;g__Thalassobius;s__	0	0	0	0	0	0	0.0433737	0.19773	0	0	0	0	0.120552	0.0771782	Undetermined	Undetermined	No	No	No
k__Bacteria;p__Proteobacteria;c__Alphaproteobacteria;o__Rhodospirillales;f__Acetobacteraceae;g__Roseococcus;s__	0	0	0	0	0	0	0	0.10282	0	0	0	0	0.0514098	0.0514098	Undetermined	Undetermined	No	No	No
k__Bacteria;p__Proteobacteria;c__Alphaproteobacteria;o__Rhodospirillales;f__Acetobacteraceae;g__Roseomonas;s__lacus	0	0	0	0	0	0	0	0.0850239	0	0	0	0	0.042512	0.042512	Undetermined	Undetermined	No	No	No
k__Bacteria;p__Proteobacteria;c__Alphaproteobacteria;o__Rhodospirillales;f__Rhodospirillaceae;g__Reyranella;s__massiliensis	0	0	0	0	0	0	0.0532313	0	0	0	0	0	0.0266157	0.0266157	Undetermined	Undetermined	No	No	No
k__Bacteria;p__Proteobacteria;c__Alphaproteobacteria;o__Rhodospirillales;f__Rhodospirillaceae;g__Skermanella;s__	0	0	0	0	0	0	0.00985766	0.170048	0	0	0	0	0.0899528	0.0800951	Undetermined	Undetermined	No	No	No
k__Bacteria;p__Proteobacteria;c__Alphaproteobacteria;o__Rhodospirillales;f__Rhodospirillaceae;g__Thalassobaculum;__	0	0	1.06105	0	1.59517	0	0	0	0	0	0.664056	0.797186	0	0	Undetermined	Undetermined	No	No	No
k__Bacteria;p__Proteobacteria;c__Alphaproteobacteria;o__Rickettsiales;f__Anaplasmataceae;__;__	0	0	0	0	0	0.134977	0.118292	0.241231	0	0	0.0337443	0.0674885	0.179761	0.0614694	Undetermined	Undetermined	No	No	No
k__Bacteria;p__Proteobacteria;c__Alphaproteobacteria;o__Rickettsiales;f__Anaplasmataceae;g__Neorickettsia;s__	0	0	0	0	0	0	0	0.150275	0	0	0	0	0.0751374	0.0751374	Undetermined	Undetermined	No	No	No
k__Bacteria;p__Proteobacteria;c__Alphaproteobacteria;o__Rickettsiales;f__mitochondria;g__;s__	0	0	0	0	0	0	0.11632	0	0	0	0	0	0.0581602	0.0581602	Undetermined	Undetermined	No	No	No
k__Bacteria;p__Proteobacteria;c__Alphaproteobacteria;o__Rickettsiales;f__mitochondria;g__Angiopteris;s__lygodiifolia	0	0	0	0	0	0	0.248413	0	0	0	0	0	0.124206	0.124206	Undetermined	Undetermined	No	No	No
k__Bacteria;p__Proteobacteria;c__Alphaproteobacteria;o__Rickettsiales;f__Pelagibacteraceae;g__Pelagibacter;s__ubique	0	0	0	0	0	0	0.268128	0	0	0	0	0	0.134064	0.134064	Undetermined	Undetermined	No	No	No
k__Bacteria;p__Proteobacteria;c__Alphaproteobacteria;o__Rickettsiales;f__Rickettsiaceae;g__Rickettsia;s__	0	0	0	1.82494	0	0	0	0	0	0	0.456235	0.91247	0	0	Undetermined	Undetermined	No	No	No
k__Bacteria;p__Proteobacteria;c__Alphaproteobacteria;o__Sphingomonadales;__;__;__	0	0	0	0	0	0.12058	0.151808	0	0	0	0.0301449	0.0602898	0.0759039	0.0759039	Undetermined	Undetermined	No	No	No
k__Bacteria;p__Proteobacteria;c__Alphaproteobacteria;o__Sphingomonadales;f__;g__;s__	0	0	0	0	0.836302	0	0	0	0	0	0.209075	0.418151	0	0	Undetermined	Undetermined	No	No	No
k__Bacteria;p__Proteobacteria;c__Alphaproteobacteria;o__Sphingomonadales;f__Erythrobacteraceae;__;__	0	0	0	0	0	0	0.205039	0	0	0	0	0	0.10252	0.10252	Undetermined	Undetermined	No	No	No
k__Bacteria;p__Proteobacteria;c__Alphaproteobacteria;o__Sphingomonadales;f__Erythrobacteraceae;g__Erythromicrobium;s__ramosum	0	0	0	0	0	0	0.0985766	0	0	0	0	0	0.0492883	0.0492883	Undetermined	Undetermined	No	No	No
k__Bacteria;p__Proteobacteria;c__Alphaproteobacteria;o__Sphingomonadales;f__Erythrobacteraceae;g__Porphyrobacter;__	0	0	0	0	1.37835	0.172771	0	0	0	0	0.38778	0.665383	0	0	Undetermined	Undetermined	No	No	No
k__Bacteria;p__Proteobacteria;c__Alphaproteobacteria;o__Sphingomonadales;f__Sphingomonadaceae;g__;s__	0	0	0	0	0	0	0.0690036	0	0	0	0	0	0.0345018	0.0345018	Undetermined	Undetermined	No	No	No
k__Bacteria;p__Proteobacteria;c__Alphaproteobacteria;o__Sphingomonadales;f__Sphingomonadaceae;g__Kaistobacter;s__	0	0	0	0	0	0	0.0729467	0	0	0	0	0	0.0364733	0.0364733	Undetermined	Undetermined	No	No	No
k__Bacteria;p__Proteobacteria;c__Alphaproteobacteria;o__Sphingomonadales;f__Sphingomonadaceae;g__Novosphingobium;__	0	0	0	0	0	0.201566	0	0.440938	0	0	0.0503914	0.100783	0.220469	0.220469	Undetermined	Undetermined	No	No	No
k__Bacteria;p__Proteobacteria;c__Alphaproteobacteria;o__Sphingomonadales;f__Sphingomonadaceae;g__Novosphingobium;s__resinovorum	0	0	0	0	0	0.107982	0.341075	0.0711828	0	0	0.0269954	0.0539908	0.206129	0.134946	Undetermined	Undetermined	No	No	No
k__Bacteria;p__Proteobacteria;c__Alphaproteobacteria;o__Sphingomonadales;f__Sphingomonadaceae;g__Sphingobium;s__	0	0	0	0	0	0.313147	0	0	0	0	0.0782867	0.156573	0	0	Undetermined	Undetermined	No	No	No
k__Bacteria;p__Proteobacteria;c__Alphaproteobacteria;o__Sphingomonadales;f__Sphingomonadaceae;g__Sphingobium;s__estrogenivorans	0	0	0	0	0	0	0.00591459	0	0	0	0	0	0.0029573	0.0029573	Undetermined	Undetermined	No	No	No
k__Bacteria;p__Proteobacteria;c__Alphaproteobacteria;o__Sphingomonadales;f__Sphingomonadaceae;g__Sphingomonas;__	0	0	1.94816	0	0	0.0737875	0.236584	0.0909558	0	0	0.505488	0.962413	0.16377	0.072814	Undetermined	Undetermined	No	No	No
k__Bacteria;p__Proteobacteria;c__Alphaproteobacteria;o__Sphingomonadales;f__Sphingomonadaceae;g__Zymomonas;s__	0	0	0	0	0	0	0.0906904	0	0	0	0	0	0.0453452	0.0453452	Undetermined	Undetermined	No	No	No
k__Bacteria;p__Proteobacteria;c__Betaproteobacteria;__;__;__;__	0	0	0	0	1.02215	0.287951	0.688064	0.577372	0	0	0.327524	0.482566	0.632718	0.0553463	Undetermined	Undetermined	No	No	No
k__Bacteria;p__Proteobacteria;c__Betaproteobacteria;o__;f__;g__;s__	0	0	0	0	0	0.151174	0.122235	0.185866	0	0	0.0377936	0.0755872	0.154051	0.0318157	Undetermined	Undetermined	No	No	No
k__Bacteria;p__Proteobacteria;c__Betaproteobacteria;o__Burkholderiales;f__Alcaligenaceae;g__;s__	0	0	0	0	0	0.322145	0	0.130502	0	0	0.0805363	0.161073	0.0652509	0.0652509	Undetermined	Undetermined	No	No	No
k__Bacteria;p__Proteobacteria;c__Betaproteobacteria;o__Burkholderiales;f__Burkholderiaceae;g__Burkholderia;s__	0	0	0	1.96012	0	0.152974	0.0709751	0	0	0	0.528274	0.957285	0.0354876	0.0354876	Undetermined	Undetermined	No	No	No
k__Bacteria;p__Proteobacteria;c__Betaproteobacteria;o__Burkholderiales;f__Burkholderiaceae;g__Lautropia;s__	0	0	0	0	0	0	0.0887189	0	0	0	0	0	0.0443594	0.0443594	Undetermined	Undetermined	No	No	No
k__Bacteria;p__Proteobacteria;c__Betaproteobacteria;o__Burkholderiales;f__Comamonadaceae;g__Acidovorax;s__facilis	0	0	0	0	0	0.188968	0.157722	0.187844	0	0	0.047242	0.0944839	0.172783	0.0150605	Undetermined	Undetermined	No	No	No
k__Bacteria;p__Proteobacteria;c__Betaproteobacteria;o__Burkholderiales;f__Comamonadaceae;g__Brachymonas;s__petroleovorans	0	0	0	0	0	0	0.2701	0	0	0	0	0	0.13505	0.13505	Undetermined	Undetermined	No	No	No
k__Bacteria;p__Proteobacteria;c__Betaproteobacteria;o__Burkholderiales;f__Comamonadaceae;g__Hydrogenophaga;__	0	0	0	0	0	0.242959	0	0	0	0	0.0607397	0.121479	0	0	Undetermined	Undetermined	No	No	No
k__Bacteria;p__Proteobacteria;c__Betaproteobacteria;o__Burkholderiales;f__Comamonadaceae;g__Hydrogenophaga;s__	0	0	0	0	0	0	0	0.187844	0	0	0	0	0.0939218	0.0939218	Undetermined	Undetermined	No	No	No
k__Bacteria;p__Proteobacteria;c__Betaproteobacteria;o__Burkholderiales;f__Comamonadaceae;g__Hydrogenophaga;s__palleronii	0	0	0	0	0	0	0	0.148298	0	0	0	0	0.0741488	0.0741488	Undetermined	Undetermined	No	No	No
k__Bacteria;p__Proteobacteria;c__Betaproteobacteria;o__Burkholderiales;f__Comamonadaceae;g__Leptothrix;__	0	0	0	0	0	0.00539908	0	0	0	0	0.00134977	0.00269954	0	0	Undetermined	Undetermined	No	No	No
k__Bacteria;p__Proteobacteria;c__Betaproteobacteria;o__Burkholderiales;f__Comamonadaceae;g__Leptothrix;s__ochracea	0	0	0	0	0	0	0	0.116661	0	0	0	0	0.0583304	0.0583304	Undetermined	Undetermined	No	No	No
k__Bacteria;p__Proteobacteria;c__Betaproteobacteria;o__Burkholderiales;f__Comamonadaceae;g__Limnobacter;s__	0	0	0	0	0	0	0	0.0514098	0	0	0	0	0.0257049	0.0257049	Undetermined	Undetermined	No	No	No
k__Bacteria;p__Proteobacteria;c__Betaproteobacteria;o__Burkholderiales;f__Comamonadaceae;g__Limnobacter;s__litoralis	0	0	0	0	0	0	0	0.114683	0	0	0	0	0.0573417	0.0573417	Undetermined	Undetermined	No	No	No
k__Bacteria;p__Proteobacteria;c__Betaproteobacteria;o__Burkholderiales;f__Comamonadaceae;g__Methylibium;s__petroleiphilum	0	0	0	0	0	0	0.181381	0	0	0	0	0	0.0906904	0.0906904	Undetermined	Undetermined	No	No	No
k__Bacteria;p__Proteobacteria;c__Betaproteobacteria;o__Burkholderiales;f__Comamonadaceae;g__Pelomonas;s__puraquae	0	0	0	0	0	0	0.114349	0	0	0	0	0	0.0571744	0.0571744	Undetermined	Undetermined	No	No	No
k__Bacteria;p__Proteobacteria;c__Betaproteobacteria;o__Burkholderiales;f__Comamonadaceae;g__RS62;s__	0	0	0	0	0	0	0	0.130502	0	0	0	0	0.0652509	0.0652509	Undetermined	Undetermined	No	No	No
k__Bacteria;p__Proteobacteria;c__Betaproteobacteria;o__Burkholderiales;f__Comamonadaceae;g__Rubrivivax;s__	0	0	1.28718	0	0	0	0	0	0	0	0.321795	0.64359	0	0	Undetermined	Undetermined	No	No	No
k__Bacteria;p__Proteobacteria;c__Betaproteobacteria;o__Burkholderiales;f__Comamonadaceae;g__Schlegelella;s__	0	0	0	0	0	0.102583	0	0	0	0	0.0256456	0.0512913	0	0	Undetermined	Undetermined	No	No	No
k__Bacteria;p__Proteobacteria;c__Betaproteobacteria;o__Burkholderiales;f__Comamonadaceae;g__Sphaerotilus;s__montanus	0	0	0	0	0	0	0	0.158184	0	0	0	0	0.079092	0.079092	Undetermined	Undetermined	No	No	No
k__Bacteria;p__Proteobacteria;c__Betaproteobacteria;o__Burkholderiales;f__Comamonadaceae;g__Tepidimonas;s__	0	0	0	0	1.25445	0.0683884	0.248413	0	0	0	0.33071	0.616671	0.124206	0.124206	Undetermined	Undetermined	No	No	No
k__Bacteria;p__Proteobacteria;c__Betaproteobacteria;o__Burkholderiales;f__Oxalobacteraceae;__;__	0	0	0	0	0	0	0.138007	0.116661	0	0	0	0	0.127334	0.0106732	Undetermined	Undetermined	No	No	No
k__Bacteria;p__Proteobacteria;c__Betaproteobacteria;o__Burkholderiales;f__Oxalobacteraceae;g__Herbaspirillum;__	0	0	0	0	0	0.205165	0	0	0	0	0.0512913	0.102583	0	0	Undetermined	Undetermined	No	No	No
k__Bacteria;p__Proteobacteria;c__Betaproteobacteria;o__Burkholderiales;f__Oxalobacteraceae;g__Massilia;__	0	0	0	0	0	0.134977	0.126178	0.114683	0	0	0.0337443	0.0674885	0.120431	0.00574728	Undetermined	Undetermined	No	No	No
k__Bacteria;p__Proteobacteria;c__Betaproteobacteria;o__Burkholderiales;f__Oxalobacteraceae;g__Polynucleobacter;s__cosmopolitanus	0	0	0	0	0	0.0917844	0.307559	0.136434	0	0	0.0229461	0.0458922	0.221996	0.0855626	Undetermined	Undetermined	No	No	No
k__Bacteria;p__Proteobacteria;c__Betaproteobacteria;o__Hydrogenophilales;f__Hydrogenophilaceae;g__;s__	0	0	0	0	0	0.17817	0	0	0	0	0.0445424	0.0890849	0	0	Undetermined	Undetermined	No	No	No
k__Bacteria;p__Proteobacteria;c__Betaproteobacteria;o__Hydrogenophilales;f__Hydrogenophilaceae;g__Thiobacillus;s__	0	0	0	0	0	0.113381	0	0	0	0	0.0283452	0.0566904	0	0	Undetermined	Undetermined	No	No	No
k__Bacteria;p__Proteobacteria;c__Betaproteobacteria;o__IS-44;f__;g__;s__	0	0	0	0	0	0	0.0611175	0.118638	0	0	0	0	0.0898777	0.0287603	Undetermined	Undetermined	No	No	No
k__Bacteria;p__Proteobacteria;c__Betaproteobacteria;o__Methylophilales;f__Methylophilaceae;g__Methylotenera;s__versatilis	0	0	0	0	0	0.109781	0.30953	0	0	0	0.0274453	0.0548907	0.154765	0.154765	Undetermined	Undetermined	No	No	No
k__Bacteria;p__Proteobacteria;c__Betaproteobacteria;o__MND1;f__;g__;s__	0	0	0	0	0	0	0	0.154229	0	0	0	0	0.0771147	0.0771147	Undetermined	Undetermined	No	No	No
k__Bacteria;p__Proteobacteria;c__Betaproteobacteria;o__MWH-UniP1;f__;g__;s__	0	0	0	0	0	0	0	0.128525	0	0	0	0	0.0642623	0.0642623	Undetermined	Undetermined	No	No	No
k__Bacteria;p__Proteobacteria;c__Betaproteobacteria;o__Neisseriales;f__Neisseriaceae;__;__	0	0	0	0	0	0.251957	0.165609	0	0	0	0.0629893	0.125979	0.0828043	0.0828043	Undetermined	Undetermined	No	No	No
k__Bacteria;p__Proteobacteria;c__Betaproteobacteria;o__Neisseriales;f__Neisseriaceae;g__;s__	0	0	0	0	0	0.241159	0.161666	0	0	0	0.0602898	0.12058	0.0808328	0.0808328	Undetermined	Undetermined	No	No	No
k__Bacteria;p__Proteobacteria;c__Betaproteobacteria;o__Neisseriales;f__Neisseriaceae;g__Pseudogulbenkiania;s__subflava	0	0	0	0	0	0	0	0.170048	0	0	0	0	0.0850239	0.0850239	Undetermined	Undetermined	No	No	No
k__Bacteria;p__Proteobacteria;c__Betaproteobacteria;o__Neisseriales;f__Neisseriaceae;g__Vogesella;s__	0	0	0	0	0	0.104382	0.185324	0	0	0	0.0260956	0.0521911	0.092662	0.092662	Undetermined	Undetermined	No	No	No
k__Bacteria;p__Proteobacteria;c__Betaproteobacteria;o__Rhodocyclales;f__Rhodocyclaceae;__;__	0	0	0	0	0	0.383335	0	0.221458	0	0	0.0958337	0.191667	0.110729	0.110729	Undetermined	Undetermined	No	No	No
k__Bacteria;p__Proteobacteria;c__Betaproteobacteria;o__Rhodocyclales;f__Rhodocyclaceae;g__Dechloromonas;s__fungiphilus	0	0	0	0	0	0.113381	0.201096	0.239253	0	0	0.0283452	0.0566904	0.220175	0.0190786	Undetermined	Undetermined	No	No	No
k__Bacteria;p__Proteobacteria;c__Betaproteobacteria;o__Rhodocyclales;f__Rhodocyclaceae;g__KD1-23;s__	0	0	0	0	0	0	0	0.112706	0	0	0	0	0.0563531	0.0563531	Undetermined	Undetermined	No	No	No
k__Bacteria;p__Proteobacteria;c__Betaproteobacteria;o__SC-I-84;f__;g__;s__	0	0	0	0	0.836302	0	0.143922	0.12457	0	0	0.209075	0.418151	0.134246	0.00967592	Undetermined	Undetermined	No	No	No
k__Bacteria;p__Proteobacteria;c__Deltaproteobacteria;__;__;__;__	0	0	0	0	0	0	0.145893	0.144343	0	0	0	0	0.145118	0.000775179	Undetermined	Undetermined	No	No	No
k__Bacteria;p__Proteobacteria;c__Deltaproteobacteria;o__Desulfovibrionales;f__;g__;s__	0	0	0	0	0	0	0	0.114683	0	0	0	0	0.0573417	0.0573417	Undetermined	Undetermined	No	No	No
k__Bacteria;p__Proteobacteria;c__Deltaproteobacteria;o__Desulfovibrionales;f__Desulfovibrionaceae;g__;s__	0	0	0	0	0	0.622694	0.254328	0.440938	0	0	0.155674	0.311347	0.347633	0.0933053	Undetermined	Undetermined	No	No	No
k__Bacteria;p__Proteobacteria;c__Deltaproteobacteria;o__Desulfovibrionales;f__Desulfovibrionaceae;g__Desulfovibrio;__	0	0	0	0	0	0	0	0.140388	0	0	0	0	0.0701942	0.0701942	Undetermined	Undetermined	No	No	No
k__Bacteria;p__Proteobacteria;c__Deltaproteobacteria;o__Desulfovibrionales;f__Desulfovibrionaceae;g__Desulfovibrio;s__C21_c20	0	0	0	0	0	0.131378	0	0	0	0	0.0328444	0.0656888	0	0	Undetermined	Undetermined	No	No	No
k__Bacteria;p__Proteobacteria;c__Deltaproteobacteria;o__Desulfovibrionales;f__Desulfovibrionaceae;g__Desulfovibrio;s__psychrotolerans	0	0	0	0	0	0	0	0.205639	0	0	0	0	0.10282	0.10282	Undetermined	Undetermined	No	No	No
k__Bacteria;p__Proteobacteria;c__Deltaproteobacteria;o__Desulfuromonadales;f__Pelobacteraceae;__;__	0	0	0	0	0	0.0935841	0	0	0	0	0.023396	0.046792	0	0	Undetermined	Undetermined	No	No	No
k__Bacteria;p__Proteobacteria;c__Deltaproteobacteria;o__Myxococcales;__;__;__	0	0	0	0	0	0	0	0.148298	0	0	0	0	0.0741488	0.0741488	Undetermined	Undetermined	No	No	No
k__Bacteria;p__Proteobacteria;c__Deltaproteobacteria;o__Myxococcales;f__;g__;s__	0	0	0	0	0	0.194367	0.232641	0.0751374	0	0	0.0485917	0.0971835	0.153889	0.0787516	Undetermined	Undetermined	No	No	No
k__Bacteria;p__Proteobacteria;c__Deltaproteobacteria;o__Myxococcales;f__0319-6G20;g__;s__	0	0	0	2.19669	0	0	0	0	0	0	0.549172	1.09834	0	0	Undetermined	Undetermined	No	No	No
k__Bacteria;p__Proteobacteria;c__Deltaproteobacteria;o__Myxococcales;f__Cystobacteraceae;g__Cystobacter;s__fuscus	0	0	0	0	0	0	0.100548	0	0	0	0	0	0.050274	0.050274	Undetermined	Undetermined	No	No	No
k__Bacteria;p__Proteobacteria;c__Deltaproteobacteria;o__Myxococcales;f__OM27;g__;s__	0	0	0	0	0	0.0503914	0	0	0	0	0.0125979	0.0251957	0	0	Undetermined	Undetermined	No	No	No
k__Bacteria;p__Proteobacteria;c__Deltaproteobacteria;o__Myxococcales;f__Polyangiaceae;g__Byssovorax;s__cruenta	0	0	0	0	0	0.0269954	0	0	0	0	0.00674885	0.0134977	0	0	Undetermined	Undetermined	No	No	No
k__Bacteria;p__Proteobacteria;c__Deltaproteobacteria;o__NB1-j;f__;g__;s__	0	0	0	0	0.929224	0	0	0	0	0	0.232306	0.464612	0	0	Undetermined	Undetermined	No	No	No
k__Bacteria;p__Proteobacteria;c__Deltaproteobacteria;o__Syntrophobacterales;f__Syntrophobacteraceae;g__;s__	0	0	0	0	0	0.134977	0	0.0553644	0	0	0.0337443	0.0674885	0.0276822	0.0276822	Undetermined	Undetermined	No	No	No
k__Bacteria;p__Proteobacteria;c__Deltaproteobacteria;o__Syntrophobacterales;f__Syntrophobacteraceae;g__Syntrophobacter;s__	0	0	0	0	0	0	0.12815	0	0	0	0	0	0.0640748	0.0640748	Undetermined	Undetermined	No	No	No
k__Bacteria;p__Proteobacteria;c__Epsilonproteobacteria;o__Campylobacterales;f__Campylobacteraceae;g__Arcobacter;s__cryaerophilus	0	0	0	0	0	0	0	0.114683	0	0	0	0	0.0573417	0.0573417	Undetermined	Undetermined	No	No	No
k__Bacteria;p__Proteobacteria;c__Epsilonproteobacteria;o__Campylobacterales;f__Helicobacteraceae;g__Helicobacter;s__ganmani	0	0	0	0	0	0	0.153779	0	0	0	0	0	0.0768897	0.0768897	Undetermined	Undetermined	No	No	No
k__Bacteria;p__Proteobacteria;c__Gammaproteobacteria;o__Aeromonadales;f__Aeromonadaceae;g__Aeromonas;__	0	0	0	0	0	0.255557	0.38642	0.316368	0	0	0.0638891	0.127778	0.351394	0.035026	Undetermined	Undetermined	No	No	No
k__Bacteria;p__Proteobacteria;c__Gammaproteobacteria;o__Aeromonadales;f__Succinivibrionaceae;g__Anaerobiospirillum;s__	0	0	0	0	0	0.170971	0	0	0	0	0.0427427	0.0854855	0	0	Undetermined	Undetermined	No	No	No
k__Bacteria;p__Proteobacteria;c__Gammaproteobacteria;o__Alteromonadales;__;__;__	0	0	0	0	0	0	0	0.116661	0	0	0	0	0.0583304	0.0583304	Undetermined	Undetermined	No	No	No
k__Bacteria;p__Proteobacteria;c__Gammaproteobacteria;o__Alteromonadales;f__[Chromatiaceae];g__Rheinheimera;__	0	0	0	0	0	0	0.112377	0	0	0	0	0	0.0561886	0.0561886	Undetermined	Undetermined	No	No	No
k__Bacteria;p__Proteobacteria;c__Gammaproteobacteria;o__Alteromonadales;f__[Chromatiaceae];g__Rheinheimera;s__	0	0	0	0	0	0	0.230669	0	0	0	0	0	0.115335	0.115335	Undetermined	Undetermined	No	No	No
k__Bacteria;p__Proteobacteria;c__Gammaproteobacteria;o__Alteromonadales;f__[Chromatiaceae];g__Rheinheimera;s__perlucida	0	0	0	0	0	0.223162	0.433737	0	0	0	0.0557905	0.111581	0.216868	0.216868	Undetermined	Undetermined	No	No	No
k__Bacteria;p__Proteobacteria;c__Gammaproteobacteria;o__Alteromonadales;f__Alteromonadaceae;__;__	0	0	0.904505	4.05542	9.19932	0.127778	0	0	0	0	3.57176	4.1182	0	0	Undetermined	Undetermined	Yes	No	Yes
k__Bacteria;p__Proteobacteria;c__Gammaproteobacteria;o__Alteromonadales;f__Alteromonadaceae;g__Alteromonas;s__	0	0	0	0	0	0	0.139979	0	0	0	0	0	0.0699894	0.0699894	Undetermined	Undetermined	No	No	No
k__Bacteria;p__Proteobacteria;c__Gammaproteobacteria;o__Alteromonadales;f__Alteromonadaceae;g__Alteromonas;s__halophila	0	0	0	0	0	0.0557905	0	0	0	0	0.0139476	0.0278953	0	0	Undetermined	Undetermined	No	No	No
k__Bacteria;p__Proteobacteria;c__Gammaproteobacteria;o__Alteromonadales;f__Alteromonadaceae;g__Glaciecola;__	0	0	0	0	0.0464612	0	0	0	0	0	0.0116153	0.0232306	0	0	Undetermined	Undetermined	No	No	No
k__Bacteria;p__Proteobacteria;c__Gammaproteobacteria;o__Alteromonadales;f__Alteromonadaceae;g__HB2-32-21;s__	0	0	0	0	0	0.154774	0	0	0	0	0.0386934	0.0773868	0	0	Undetermined	Undetermined	No	No	No
k__Bacteria;p__Proteobacteria;c__Gammaproteobacteria;o__Alteromonadales;f__Alteromonadaceae;g__Marinobacter;s__bryozoorum	0	0	0	0	0	0	0.122235	0	0	0	0	0	0.0611175	0.0611175	Undetermined	Undetermined	No	No	No
k__Bacteria;p__Proteobacteria;c__Gammaproteobacteria;o__Alteromonadales;f__Alteromonadaceae;g__Marinobacter;s__hydrocarbonoclasticus	0	0	0	0	0	0.232161	0	0	0	0	0.0580401	0.11608	0	0	Undetermined	Undetermined	No	No	No
k__Bacteria;p__Proteobacteria;c__Gammaproteobacteria;o__Alteromonadales;f__Alteromonadaceae;g__Marinobacter;s__zhejiangensis	0	0	1.5481	0	1.1925	0	0	0	0	0	0.68515	0.804352	0	0	Undetermined	Undetermined	No	No	No
k__Bacteria;p__Proteobacteria;c__Gammaproteobacteria;o__Alteromonadales;f__J115;g__Spongiibacter;s__tropicus	0	0	1.13063	0	0	0	0	0	0	0	0.282658	0.565316	0	0	Undetermined	Undetermined	No	No	No
k__Bacteria;p__Proteobacteria;c__Gammaproteobacteria;o__Alteromonadales;f__OM60;g__;s__	0	0	0	0	0	0	0	0.136434	0	0	0	0	0.0682169	0.0682169	Undetermined	Undetermined	No	No	No
k__Bacteria;p__Proteobacteria;c__Gammaproteobacteria;o__Alteromonadales;f__OM60;g__Haliea;s__mediterranea	0	0	0	0	0	0	0.153779	0	0	0	0	0	0.0768897	0.0768897	Undetermined	Undetermined	No	No	No
k__Bacteria;p__Proteobacteria;c__Gammaproteobacteria;o__Alteromonadales;f__Shewanellaceae;g__Shewanella;s__	0	0	0	0	0	0	0	0.120615	0	0	0	0	0.0603077	0.0603077	Undetermined	Undetermined	No	No	No
k__Bacteria;p__Proteobacteria;c__Gammaproteobacteria;o__Chromatiales;__;__;__	0	0	0	2.60223	0	0	0	0	0	0	0.650558	1.30112	0	0	Undetermined	Undetermined	No	No	No
k__Bacteria;p__Proteobacteria;c__Gammaproteobacteria;o__Chromatiales;f__Ectothiorhodospiraceae;g__;s__	0	0	0	0	0	0	0	0.223435	0	0	0	0	0.111717	0.111717	Undetermined	Undetermined	No	No	No
k__Bacteria;p__Proteobacteria;c__Gammaproteobacteria;o__Enterobacteriales;f__Enterobacteriaceae;__;__	0	0	2.29605	0	0.820815	0.439125	0.916762	0.54969	0	0	0.888998	0.996185	0.733226	0.183536	Undetermined	Undetermined	No	No	No
k__Bacteria;p__Proteobacteria;c__Gammaproteobacteria;o__Enterobacteriales;f__Enterobacteriaceae;g__Citrobacter;s__koseri	0	0	0	0	0	0	0.14195	0	0	0	0	0	0.0709751	0.0709751	Undetermined	Undetermined	No	No	No
k__Bacteria;p__Proteobacteria;c__Gammaproteobacteria;o__Enterobacteriales;f__Enterobacteriaceae;g__Cronobacter;__	0	0	0	0	1.37835	0	0	0	0	0	0.344587	0.689175	0	0	Undetermined	Undetermined	No	No	No
k__Bacteria;p__Proteobacteria;c__Gammaproteobacteria;o__Enterobacteriales;f__Enterobacteriaceae;g__Proteus;s__vulgaris	0	0	0	0	0	0.147575	0	0.128525	0	0	0.0368937	0.0737875	0.0642623	0.0642623	Undetermined	Undetermined	No	No	No
k__Bacteria;p__Proteobacteria;c__Gammaproteobacteria;o__Enterobacteriales;f__Enterobacteriaceae;g__Pseudomonas;s__syringae	0	0	0	0	0	0	0.00788612	0	0	0	0	0	0.00394306	0.00394306	Undetermined	Undetermined	No	No	No
k__Bacteria;p__Proteobacteria;c__Gammaproteobacteria;o__Enterobacteriales;f__Enterobacteriaceae;g__Shigella;__	0	0	0	2.43325	0	0.160173	0	0.284731	0	0	0.648357	1.19232	0.142366	0.142366	Undetermined	Undetermined	No	No	No
k__Bacteria;p__Proteobacteria;c__Gammaproteobacteria;o__HTCC2188;f__HTCC2089;g__Acinetobacter;s__radioresistens	0	0	0	0	0	0	0.118292	0	0	0	0	0	0.0591459	0.0591459	Undetermined	Undetermined	No	No	No
k__Bacteria;p__Proteobacteria;c__Gammaproteobacteria;o__Legionellales;__;__;__	0	0	0	0	0	0	0	0.116661	0	0	0	0	0.0583304	0.0583304	Undetermined	Undetermined	No	No	No
k__Bacteria;p__Proteobacteria;c__Gammaproteobacteria;o__Legionellales;f__;g__;s__	0	0	0	0	0	0	0.149836	0	0	0	0	0	0.0749182	0.0749182	Undetermined	Undetermined	No	No	No
k__Bacteria;p__Proteobacteria;c__Gammaproteobacteria;o__Legionellales;f__Coxiellaceae;g__;s__	0	0	0	0	0	0.0971835	0	0	0	0	0.0242959	0.0485917	0	0	Undetermined	Undetermined	No	No	No
k__Bacteria;p__Proteobacteria;c__Gammaproteobacteria;o__Oceanospirillales;f__Endozoicimonaceae;__;__	0	0	0	0	0	0.280752	0.2839	0.324277	0	0	0.0701881	0.140376	0.304089	0.0201884	Undetermined	Undetermined	No	No	No
k__Bacteria;p__Proteobacteria;c__Gammaproteobacteria;o__Oceanospirillales;f__Endozoicimonaceae;g__Endozoicomonas;__	0	0	0	0	0	0.151174	0.0985766	0.314391	0	0	0.0377936	0.0755872	0.206484	0.107907	Undetermined	Undetermined	No	No	No
k__Bacteria;p__Proteobacteria;c__Gammaproteobacteria;o__Oceanospirillales;f__Endozoicimonaceae;g__Spongiobacter;s__nickelotolerans	0	0	0	0	0	0.426527	0.376562	0.585281	0	0	0.106632	0.213264	0.480922	0.104359	Undetermined	Undetermined	No	No	No
k__Bacteria;p__Proteobacteria;c__Gammaproteobacteria;o__Oceanospirillales;f__Halomonadaceae;g__Candidatus Portiera;s__	0	0	0	0	0	0	0.187295	0.0118638	0	0	0	0	0.0995796	0.0877158	Undetermined	Undetermined	No	No	No
k__Bacteria;p__Proteobacteria;c__Gammaproteobacteria;o__Oceanospirillales;f__Halomonadaceae;g__Halomonas;__	0	0	0	1.89253	0	0	0.16758	0	0	0	0.473133	0.946266	0.0837901	0.0837901	Undetermined	Undetermined	No	No	No
k__Bacteria;p__Proteobacteria;c__Gammaproteobacteria;o__Oceanospirillales;f__Halomonadaceae;g__Halomonas;s__phosphatis	0	0	0	0	0	0	0.161666	0	0	0	0	0	0.0808328	0.0808328	Undetermined	Undetermined	No	No	No
k__Bacteria;p__Proteobacteria;c__Gammaproteobacteria;o__Oceanospirillales;f__Halomonadaceae;g__Modicisalibacter;s__tunisiensis	0	0	0	0	0	0.167372	0	0	0	0	0.0418429	0.0836858	0	0	Undetermined	Undetermined	No	No	No
k__Bacteria;p__Proteobacteria;c__Gammaproteobacteria;o__Pasteurellales;f__Pasteurellaceae;g__Aggregatibacter;s__segnis	0	0	0	0	0	0.106182	0	0	0	0	0.0265455	0.053091	0	0	Undetermined	Undetermined	No	No	No
k__Bacteria;p__Proteobacteria;c__Gammaproteobacteria;o__Pasteurellales;f__Pasteurellaceae;g__Haemophilus;s__influenzae	0	0	1.65246	0	0	0	0	0	0	0	0.413115	0.826231	0	0	Undetermined	Undetermined	No	No	No
k__Bacteria;p__Proteobacteria;c__Gammaproteobacteria;o__Pasteurellales;f__Pasteurellaceae;g__Nicoletella;s__semolina	0	0	0	0	0	0.149375	0.224755	0.148298	0	0	0.0373437	0.0746873	0.186526	0.0382285	Undetermined	Undetermined	No	No	No
k__Bacteria;p__Proteobacteria;c__Gammaproteobacteria;o__Pseudomonadales;__;__;__	0	0	0	0	0	0	0.092662	0.166093	0	0	0	0	0.129378	0.0367156	Undetermined	Undetermined	No	No	No
k__Bacteria;p__Proteobacteria;c__Gammaproteobacteria;o__Pseudomonadales;f__Moraxellaceae;__;__	0	0	0	0	0	0.498515	0.224755	0.35196	0	0	0.124629	0.249258	0.288357	0.0636025	Undetermined	Undetermined	No	No	No
k__Bacteria;p__Proteobacteria;c__Gammaproteobacteria;o__Pseudomonadales;f__Moraxellaceae;g__;s__	0	0	0	0	0	0.124179	0.289815	0.308459	0	0	0.0310447	0.0620894	0.299137	0.00932191	Undetermined	Undetermined	No	No	No
k__Bacteria;p__Proteobacteria;c__Gammaproteobacteria;o__Pseudomonadales;f__Moraxellaceae;g__Acinetobacter;__	0	0	0	0	0	0.152974	0.325303	0.391506	0	0	0.0382435	0.076487	0.358404	0.0331014	Undetermined	Undetermined	No	No	No
k__Bacteria;p__Proteobacteria;c__Gammaproteobacteria;o__Pseudomonadales;f__Moraxellaceae;g__Acinetobacter;s__	0	0	0	0	0	11.3111	9.66247	16.6014	0	0	2.82777	5.65554	13.1319	3.46947	Undetermined	Undetermined	Yes	Yes	Yes
k__Bacteria;p__Proteobacteria;c__Gammaproteobacteria;o__Pseudomonadales;f__Moraxellaceae;g__Acinetobacter;s__guillouiae	0	0	0	0	0	0	0.033516	0	0	0	0	0	0.016758	0.016758	Undetermined	Undetermined	No	No	No
k__Bacteria;p__Proteobacteria;c__Gammaproteobacteria;o__Pseudomonadales;f__Moraxellaceae;g__Alkanindiges;s__illinoisensis	0	0	0	0	0	0	0	0.0355914	0	0	0	0	0.0177957	0.0177957	Undetermined	Undetermined	No	No	No
k__Bacteria;p__Proteobacteria;c__Gammaproteobacteria;o__Pseudomonadales;f__Moraxellaceae;g__Perlucidibaca;s__	0	0	0	0	0	0.161972	0	0	0	0	0.0404931	0.0809862	0	0	Undetermined	Undetermined	No	No	No
k__Bacteria;p__Proteobacteria;c__Gammaproteobacteria;o__Pseudomonadales;f__Pseudomonadaceae;__;__	0	0	0	0	0	0	0.266157	0	0	0	0	0	0.133078	0.133078	Undetermined	Undetermined	No	No	No
k__Bacteria;p__Proteobacteria;c__Gammaproteobacteria;o__Pseudomonadales;f__Pseudomonadaceae;g__Azomonas;s__agilis	0	0	0	0	0	0	0	0.0612963	0	0	0	0	0.0306482	0.0306482	Undetermined	Undetermined	No	No	No
k__Bacteria;p__Proteobacteria;c__Gammaproteobacteria;o__Pseudomonadales;f__Pseudomonadaceae;g__Pseudomonas;__	0	0	2.19169	7.50253	1.11507	1.52434	1.49442	1.10729	0	0	3.08341	2.97931	1.30085	0.193566	Undetermined	Undetermined	Yes	Yes	Yes
k__Bacteria;p__Proteobacteria;c__Gammaproteobacteria;o__Pseudomonadales;f__Pseudomonadaceae;g__Pseudomonas;s__	0	0	2.43521	0	2.64829	0.331144	0.626947	0.138411	0	0	1.35366	1.38127	0.382679	0.244268	Undetermined	Undetermined	No	No	No
k__Bacteria;p__Proteobacteria;c__Gammaproteobacteria;o__Pseudomonadales;f__Pseudomonadaceae;g__Pseudomonas;s__aeruginosa	0	0	0	0	0	0	0	0.0692055	0	0	0	0	0.0346028	0.0346028	Undetermined	Undetermined	No	No	No
k__Bacteria;p__Proteobacteria;c__Gammaproteobacteria;o__Pseudomonadales;f__Pseudomonadaceae;g__Pseudomonas;s__fragi	0	0	0	0	0	0	0.124206	0	0	0	0	0	0.0621032	0.0621032	Undetermined	Undetermined	No	No	No
k__Bacteria;p__Proteobacteria;c__Gammaproteobacteria;o__Pseudomonadales;f__Pseudomonadaceae;g__Pseudomonas;s__stutzeri	0	0	6.92294	0	0	0	0.246441	0	0	0	1.73074	3.46147	0.123221	0.123221	Undetermined	Undetermined	Yes	No	No
k__Bacteria;p__Proteobacteria;c__Gammaproteobacteria;o__PYR10d3;f__;g__;s__	0	0	0	0	0	0.253757	0	0	0	0	0.0634392	0.126878	0	0	Undetermined	Undetermined	No	No	No
k__Bacteria;p__Proteobacteria;c__Gammaproteobacteria;o__Thiotrichales;f__Piscirickettsiaceae;g__;s__	0	0	0	0	0	0	0.126178	0.0771147	0	0	0	0	0.101646	0.0245316	Undetermined	Undetermined	No	No	No
k__Bacteria;p__Proteobacteria;c__Gammaproteobacteria;o__Thiotrichales;f__Piscirickettsiaceae;g__Methylophaga;s__	0	0	1.80901	0.709699	0	0	0	0	0	0	0.629677	0.854443	0	0	Undetermined	Undetermined	No	No	No
k__Bacteria;p__Proteobacteria;c__Gammaproteobacteria;o__Vibrionales;__;__;__	0	0	0	0	1.08409	0	0.120263	0	0	0	0.271024	0.542047	0.0601317	0.0601317	Undetermined	Undetermined	No	No	No
k__Bacteria;p__Proteobacteria;c__Gammaproteobacteria;o__Vibrionales;f__Pseudoalteromonadaceae;__;__	0	0	1.06105	0	0	0	0	0	0	0	0.265264	0.530527	0	0	Undetermined	Undetermined	No	No	No
k__Bacteria;p__Proteobacteria;c__Gammaproteobacteria;o__Vibrionales;f__Pseudoalteromonadaceae;g__Pseudoalteromonas;__	0	0	2.12211	0	0	0	0	0	0	0	0.530527	1.06105	0	0	Undetermined	Undetermined	No	No	No
k__Bacteria;p__Proteobacteria;c__Gammaproteobacteria;o__Vibrionales;f__Pseudoalteromonadaceae;g__Pseudoalteromonas;s__luteoviolacea	0	0	1.39155	0	0	0	0.0552029	0	0	0	0.347887	0.695773	0.0276014	0.0276014	Undetermined	Undetermined	No	No	No
k__Bacteria;p__Proteobacteria;c__Gammaproteobacteria;o__Vibrionales;f__Pseudoalteromonadaceae;g__Vibrio;__	0	0	0.974082	0	2.38501	0.145775	0	0	0	0	0.876217	1.09352	0	0	Undetermined	Undetermined	No	No	No
k__Bacteria;p__Proteobacteria;c__Gammaproteobacteria;o__Vibrionales;f__Vibrionaceae;__;__	0	0	0.104366	0	0	0	0	0	0	0	0.0260915	0.052183	0	0	Undetermined	Undetermined	No	No	No
k__Bacteria;p__Proteobacteria;c__Gammaproteobacteria;o__Vibrionales;f__Vibrionaceae;g__Enterovibrio;s__coralii	0	0	0.0347887	0.811085	0	0	0	0	0	0	0.211468	0.400081	0	0	Undetermined	Undetermined	No	No	No
k__Bacteria;p__Proteobacteria;c__Gammaproteobacteria;o__Vibrionales;f__Vibrionaceae;g__Photobacterium;s__angustum	0	0	0	0	0	0	0.00591459	0	0	0	0	0	0.0029573	0.0029573	Undetermined	Undetermined	No	No	No
k__Bacteria;p__Proteobacteria;c__Gammaproteobacteria;o__Xanthomonadales;f__Sinobacteraceae;g__;s__	0	0	0	0	0	0.147575	0	0.274845	0	0	0.0368937	0.0737875	0.137422	0.137422	Undetermined	Undetermined	No	No	No
k__Bacteria;p__Proteobacteria;c__Gammaproteobacteria;o__Xanthomonadales;f__Xanthomonadaceae;g__Lysobacter;__	0	0	0	0	0	0.134977	0	0	0	0	0.0337443	0.0674885	0	0	Undetermined	Undetermined	No	No	No
k__Bacteria;p__Proteobacteria;c__Gammaproteobacteria;o__Xanthomonadales;f__Xanthomonadaceae;g__Xanthomonas;__	0	0	0	0	0	0.187168	0.459367	0	0	0	0.046792	0.0935841	0.229683	0.229683	Undetermined	Undetermined	No	No	No
k__Bacteria;p__Proteobacteria;c__TA18;o__CV90;f__;g__;s__	0	0	0	0	0	0	0	0.116661	0	0	0	0	0.0583304	0.0583304	Undetermined	Undetermined	No	No	No
k__Bacteria;p__Proteobacteria;c__TA18;o__PHOS-HD29;f__;g__;s__	0	0	0	0	0	0.124179	0	0	0	0	0.0310447	0.0620894	0	0	Undetermined	Undetermined	No	No	No
k__Bacteria;p__Spirochaetes;c__Spirochaetes;o__Spirochaetales;f__Spirochaetaceae;g__Spirochaeta;s__aurantia	0	0	0	0	0.0929224	0	0	0	0	0	0.0232306	0.0464612	0	0	Undetermined	Undetermined	No	No	No
k__Bacteria;p__Synergistetes;c__Synergistia;o__Synergistales;f__Dethiosulfovibrionaceae;g__;s__	0	0	0	0	0	0.106182	0	0	0	0	0.0265455	0.053091	0	0	Undetermined	Undetermined	No	No	No
k__Bacteria;p__Tenericutes;c__Mollicutes;o__Anaeroplasmatales;f__Anaeroplasmataceae;g__Anaeroplasma;s__	0	0	0	0	0	0.143976	0.136036	0.215526	0	0	0.0359939	0.0719878	0.175781	0.0397451	Undetermined	Undetermined	No	No	No
k__Bacteria;p__Tenericutes;c__Mollicutes;o__Entomoplasmatales;f__;g__;s__	0	0	0	0	0	0.147575	0	0	0	0	0.0368937	0.0737875	0	0	Undetermined	Undetermined	No	No	No
k__Bacteria;p__Tenericutes;c__Mollicutes;o__Mycoplasmatales;f__Mycoplasmataceae;g__Mycoplasma;s__	0	0	0	0	0	0	0	0.0870012	0	0	0	0	0.0435006	0.0435006	Undetermined	Undetermined	No	No	No
k__Bacteria;p__Verrucomicrobia;__;__;__;__;__	0	0	0	0	0	0	0.120263	0	0	0	0	0	0.0601317	0.0601317	Undetermined	Undetermined	No	No	No
k__Bacteria;p__Verrucomicrobia;c__[Pedosphaerae];o__[Pedosphaerales];__;__;__	0	0	0	0	0	0	0.248413	0	0	0	0	0	0.124206	0.124206	Undetermined	Undetermined	No	No	No
k__Bacteria;p__Verrucomicrobia;c__[Pedosphaerae];o__[Pedosphaerales];f__Ellin515;g__;s__	0	0	0	0	2.58634	0	0	0	0	0	0.646585	1.29317	0	0	Undetermined	Undetermined	No	No	No
k__Bacteria;p__Verrucomicrobia;c__[Spartobacteria];o__[Chthoniobacterales];f__[Chthoniobacteraceae];g__;s__	0	0	0	0	0	0	0.145893	0	0	0	0	0	0.0729467	0.0729467	Undetermined	Undetermined	No	No	No
k__Bacteria;p__Verrucomicrobia;c__[Spartobacteria];o__[Chthoniobacterales];f__[Chthoniobacteraceae];g__Candidatus Xiphinematobacter;s__	0	0	0	0	0	0.163772	0	0	0	0	0.040943	0.0818861	0	0	Undetermined	Undetermined	No	No	No
k__Bacteria;p__Verrucomicrobia;c__[Spartobacteria];o__[Chthoniobacterales];f__[Chthoniobacteraceae];g__Chthoniobacter;s__	0	0	0	0	0	0	0	0.120615	0	0	0	0	0.0603077	0.0603077	Undetermined	Undetermined	No	No	No
k__Bacteria;p__Verrucomicrobia;c__[Spartobacteria];o__[Chthoniobacterales];f__[Chthoniobacteraceae];g__DA101;s__	0	0	0	0	0	0	0.145893	0	0	0	0	0	0.0729467	0.0729467	Undetermined	Undetermined	No	No	No
k__Bacteria;p__Verrucomicrobia;c__[Spartobacteria];o__[Chthoniobacterales];f__01D2Z36;g__;s__	0	0	0	0	0	0	0.0768897	0	0	0	0	0	0.0384449	0.0384449	Undetermined	Undetermined	No	No	No
k__Bacteria;p__Verrucomicrobia;c__Opitutae;o__;f__;g__;s__	0	0	0	0	0	0.165572	0	0	0	0	0.041393	0.0827859	0	0	Undetermined	Undetermined	No	No	No
k__Bacteria;p__WS3;c__PRR-12;o__Sediment-1;f__;g__;s__	0	0	0	2.43325	0	0.102583	0	0	0	0	0.633959	1.2005	0	0	Undetermined	Undetermined	No	No	No

## Sheet: OM_Level 6
Taxonomy	Control (1)	Control (2)	[Cu(NN1)2]ClO4 40 mg/g (1)	[Cu(NN1)2]ClO4 40 mg/g (2)	[Cu(NN1)2]ClO4 60 mg/g (1)	[Cu(NN1)2]ClO4 60 mg/g (2)	Oxytetracycline (1)	Oxytetracycline (2)	Mean Control	(Max-Min)/2	Mean [Cu(NN1)2]ClO4	SD	Mean Oxytetracycline	(Max-Min)/2	Log2 (Mean [Cu(NN1)2]ClO4/Control)	Log2 (Oxytetracycline/Control)	Statistical Significance Control vs [Cu(NN1)2]ClO4	Statistical Significance Control vs Oxytetracycline	Statistical Significance [Cu(NN1)2]ClO4 vs oxytetracycline
k__Archaea;p__Crenarchaeota;c__Thaumarchaeota;o__Nitrososphaerales;f__Nitrososphaeraceae;g__Candidatus Nitrososphaera	0	0	0	0	0	0	0.199125	0.118638	0	0	0	0	0.158881	0.0402433	Undetermined	Undetermined
k__Archaea;p__Euryarchaeota;c__Methanomicrobia;o__Methanosarcinales;f__Methanosaetaceae;g__Methanosaeta	0	0	0	0	0	0	0	0.166093	0	0	0	0	0.0830466	0.0830466	Undetermined	Undetermined
k__Bacteria;__;__;__;__;__	0.618739	0.511319	4.62689	2.87259	5.93155	1.45235	1.95773	1.08158	0.565029	0.05371	3.72085	1.96415	1.51966	0.438073	2.71923	1.42735
k__Bacteria;p__;c__;o__;f__;g__	0	0	0	0	0.108409	0.00539908	0.122235	0.19773	0	0	0.0284521	0.0533656	0.159982	0.0377476	Undetermined	Undetermined
k__Bacteria;p__Acidobacteria;c__;o__;f__;g__	0	0	0	0	0	0.0827859	0	0	0	0	0.0206965	0.041393	0	0	Undetermined	Undetermined
k__Bacteria;p__Acidobacteria;c__Acidobacteria-6;o__;f__;g__	0	0	0	0	0	0.300549	0	0	0	0	0.0751372	0.150274	0	0	Undetermined	Undetermined
k__Bacteria;p__Acidobacteria;c__Acidobacteria-6;o__CCU21;f__;g__	0	0	0	0	0	0	0.151808	0	0	0	0	0	0.0759039	0.0759039	Undetermined	Undetermined
k__Bacteria;p__Acidobacteria;c__Acidobacteria-6;o__iii1-15;f__;g__	0	0	1.35676	0	1.26994	0.253757	0.236584	0.433029	0	0	0.720114	0.693704	0.334806	0.0982225	Undetermined	Undetermined
k__Bacteria;p__Acidobacteria;c__Acidobacteria-6;o__iii1-15;f__RB40;g__	0	0	0	0	0	0	0.157722	0.142366	0	0	0	0	0.150044	0.00767842	Undetermined	Undetermined
k__Bacteria;p__Acidobacteria;c__Acidobacteria-6;o__iii1-15;f__mb2424;g__	0	0	0	0	0	0	0	0.106774	0	0	0	0	0.0533871	0.0533871	Undetermined	Undetermined
k__Bacteria;p__Acidobacteria;c__Acidobacteriia;o__Acidobacteriales;f__Koribacteraceae;g__Candidatus Koribacter	0	0	0	0	0	0	0	0.0257049	0	0	0	0	0.0128525	0.0128525	Undetermined	Undetermined
k__Bacteria;p__Acidobacteria;c__BPC102;o__MVS-40;f__;g__	0	0	0	0	0	0	0	0.154229	0	0	0	0	0.0771147	0.0771147	Undetermined	Undetermined
k__Bacteria;p__Acidobacteria;c__Solibacteres;o__Solibacterales;f__;g__	0	0	0.974082	0	0	0	0.394306	0	0	0	0.243521	0.487041	0.197153	0.197153	Undetermined	Undetermined
k__Bacteria;p__Acidobacteria;c__Solibacteres;o__Solibacterales;f__AKIW659;g__	0	0	0	0	0	0.151174	0	0	0	0	0.0377936	0.0755872	0	0	Undetermined	Undetermined
k__Bacteria;p__Acidobacteria;c__Solibacteres;o__Solibacterales;f__[Bryobacteraceae];g__Bryobacter	0	0.275326	0	0	0.913737	0	0	0	0.137663	0.137663	0.228434	0.456869	0	0	0.73064	Log2(0)
k__Bacteria;p__Acidobacteria;c__Sva0725;o__Sva0725;f__;g__	0.309369	0.458876	1.80901	0	0	0.179969	0	0	0.384123	0.0747532	0.497245	0.878616	0	0	0.372389	Log2(0)
k__Bacteria;p__Acidobacteria;c__[Chloracidobacteria];o__RB41;f__;g__	0	0	0	0	0	0	0	0.158184	0	0	0	0	0.079092	0.079092	Undetermined	Undetermined
k__Bacteria;p__Acidobacteria;c__[Chloracidobacteria];o__RB41;f__Ellin6075;g__	0.423542	0	0	0	0	0	0.465281	0	0.211771	0.211771	0	0	0.232641	0.232641	Log2(0)	0.1356
k__Bacteria;p__Acidobacteria;c__iii1-8;o__DS-18;f__;g__	0	0	0	0	0	0	0.191239	0	0	0	0	0	0.0956193	0.0956193	Undetermined	Undetermined
k__Bacteria;p__Actinobacteria;c__Acidimicrobiia;o__Acidimicrobiales;f__;g__	0	0.131107	0	0	0	0	0.203068	0.140388	0.0655537	0.0655537	0	0	0.171728	0.0313397	Log2(0)	1.38938
k__Bacteria;p__Actinobacteria;c__Acidimicrobiia;o__Acidimicrobiales;f__AKIW874;g__	0	0	0	0	0	0	0.0749182	0	0	0	0	0	0.0374591	0.0374591	Undetermined	Undetermined
k__Bacteria;p__Actinobacteria;c__Acidimicrobiia;o__Acidimicrobiales;f__C111;g__	0	0	0	0	0	0	0.171523	0	0	0	0	0	0.0857616	0.0857616	Undetermined	Undetermined
k__Bacteria;p__Actinobacteria;c__Acidimicrobiia;o__Acidimicrobiales;f__Iamiaceae;g__Iamia	0	0	0	0	0	0	0.110406	0	0	0	0	0	0.0552029	0.0552029	Undetermined	Undetermined
k__Bacteria;p__Actinobacteria;c__Acidimicrobiia;o__Acidimicrobiales;f__wb1_P06;g__	0	0	0	0	0	0	0	0.148298	0	0	0	0	0.0741488	0.0741488	Undetermined	Undetermined
k__Bacteria;p__Actinobacteria;c__Actinobacteria;o__Actinomycetales;__;__	0	0	0.939294	0	0.991172	0.0287951	0.0690036	0.779056	0	0	0.489815	0.549499	0.42403	0.355026	Undetermined	Undetermined
k__Bacteria;p__Actinobacteria;c__Actinobacteria;o__Actinomycetales;f__ACK-M1;g__	0	0	0	0	0	0.152974	0	0	0	0	0.0382435	0.076487	0	0	Undetermined	Undetermined
k__Bacteria;p__Actinobacteria;c__Actinobacteria;o__Actinomycetales;f__ACK-M1;g__Planktophila	0	0	0	0	0	0	0.147865	0	0	0	0	0	0.0739324	0.0739324	Undetermined	Undetermined
k__Bacteria;p__Actinobacteria;c__Actinobacteria;o__Actinomycetales;f__Actinomycetaceae;g__Actinomyces	0.353565	0	0	0	0	0.158373	0	0.0870012	0.176783	0.176783	0.0395933	0.0791865	0.0435006	0.0435006	-2.15865	-2.02287
k__Bacteria;p__Actinobacteria;c__Actinobacteria;o__Actinomycetales;f__Actinomycetaceae;g__N09	0	0	0	0	0	0.133177	0	0.290663	0	0	0.0332943	0.0665887	0.145332	0.145332	Undetermined	Undetermined
k__Bacteria;p__Actinobacteria;c__Actinobacteria;o__Actinomycetales;f__Actinosynnemataceae;__	0	0	0	0	0	0	0.11632	0	0	0	0	0	0.0581602	0.0581602	Undetermined	Undetermined
k__Bacteria;p__Actinobacteria;c__Actinobacteria;o__Actinomycetales;f__Beutenbergiaceae;g__Salana	0	0	0	0	0.929224	0	0	0	0	0	0.232306	0.464612	0	0	Undetermined	Undetermined
k__Bacteria;p__Actinobacteria;c__Actinobacteria;o__Actinomycetales;f__Brevibacteriaceae;g__Brevibacterium	0	0	0	0	0	0.199766	0	0	0	0	0.0499415	0.099883	0	0	Undetermined	Undetermined
k__Bacteria;p__Actinobacteria;c__Actinobacteria;o__Actinomycetales;f__Cellulomonadaceae;__	0	0	0.834928	0	0	0	0	0	0	0	0.208732	0.417464	0	0	Undetermined	Undetermined
k__Bacteria;p__Actinobacteria;c__Actinobacteria;o__Actinomycetales;f__Cellulomonadaceae;g__	0	0	0	0	0	0.17817	0	0	0	0	0.0445424	0.0890849	0	0	Undetermined	Undetermined
k__Bacteria;p__Actinobacteria;c__Actinobacteria;o__Actinomycetales;f__Cellulomonadaceae;g__Cellulomonas	0	0	0.817533	0	1.03763	0	0	0.098865	0	0	0.463792	0.543026	0.0494325	0.0494325	Undetermined	Undetermined
k__Bacteria;p__Actinobacteria;c__Actinobacteria;o__Actinomycetales;f__Corynebacteriaceae;g__Corynebacterium	0.449322	1.18871	1.04366	5.84657	4.58417	1.44695	1.80592	1.47309	0.819015	0.369692	3.23034	2.3551	1.63951	0.166417	1.97972	1.0013
k__Bacteria;p__Actinobacteria;c__Actinobacteria;o__Actinomycetales;f__Dermabacteraceae;__	0	0	0	0	0	0	0	0.130502	0	0	0	0	0.0652509	0.0652509	Undetermined	Undetermined
k__Bacteria;p__Actinobacteria;c__Actinobacteria;o__Actinomycetales;f__Dermabacteraceae;g__Dermabacter	0	0	0	0	0	0.0863853	0	0	0	0	0.0215963	0.0431927	0	0	Undetermined	Undetermined
k__Bacteria;p__Actinobacteria;c__Actinobacteria;o__Actinomycetales;f__Dermatophilaceae;__	0	0	0	0	0	0	0.185324	0	0	0	0	0	0.092662	0.092662	Undetermined	Undetermined
k__Bacteria;p__Actinobacteria;c__Actinobacteria;o__Actinomycetales;f__Geodermatophilaceae;g__Blastococcus	0	0.0874049	0	0.574518	0	0	0	0	0.0437025	0.0437025	0.14363	0.287259	0	0	1.71657	Log2(0)
k__Bacteria;p__Actinobacteria;c__Actinobacteria;o__Actinomycetales;f__Geodermatophilaceae;g__Geodermatophilus	0	0	0	0	0.991172	0	0	0	0	0	0.247793	0.495586	0	0	Undetermined	Undetermined
k__Bacteria;p__Actinobacteria;c__Actinobacteria;o__Actinomycetales;f__Intrasporangiaceae;__	0	0.292807	0	0	0	0	0.0492883	0	0.146403	0.146403	0	0	0.0246441	0.0246441	Log2(0)	-2.57063
k__Bacteria;p__Actinobacteria;c__Actinobacteria;o__Actinomycetales;f__Intrasporangiaceae;g__Phycicoccus	0	0	0	0	0	0	0.0985766	0	0	0	0	0	0.0492883	0.0492883	Undetermined	Undetermined
k__Bacteria;p__Actinobacteria;c__Actinobacteria;o__Actinomycetales;f__Kineosporiaceae;__	0.132587	0	0	0	0	0	0	0	0.0662935	0.0662935	0	0	0	0	Log2(0)	Log2(0)
k__Bacteria;p__Actinobacteria;c__Actinobacteria;o__Actinomycetales;f__Microbacteriaceae;__	0	0	0	0	0	0.172771	0	0.148298	0	0	0.0431927	0.0863853	0.0741488	0.0741488	Undetermined	Undetermined
k__Bacteria;p__Actinobacteria;c__Actinobacteria;o__Actinomycetales;f__Microbacteriaceae;g__Candidatus Aquiluna	0	0	0	0	0	0	0	0.152252	0	0	0	0	0.0761261	0.0761261	Undetermined	Undetermined
k__Bacteria;p__Actinobacteria;c__Actinobacteria;o__Actinomycetales;f__Microbacteriaceae;g__Leifsonia	0	0	0	0	0	0.143976	0	0	0	0	0.0359939	0.0719878	0	0	Undetermined	Undetermined
k__Bacteria;p__Actinobacteria;c__Actinobacteria;o__Actinomycetales;f__Microbacteriaceae;g__Salinibacterium	0	0.419544	0	0	0	0	0	0	0.209772	0.209772	0	0	0	0	Log2(0)	Log2(0)
k__Bacteria;p__Actinobacteria;c__Actinobacteria;o__Actinomycetales;f__Micrococcaceae;__	0	0	1.30457	0	0	0.239359	0	0.108752	0	0	0.385984	0.622702	0.0543758	0.0543758	Undetermined	Undetermined
k__Bacteria;p__Actinobacteria;c__Actinobacteria;o__Actinomycetales;f__Micrococcaceae;g__Arthrobacter	0	0	0	5.40723	1.93588	0.12058	0	0.164116	0	0	1.86592	2.52148	0.082058	0.082058	Undetermined	Undetermined
k__Bacteria;p__Actinobacteria;c__Actinobacteria;o__Actinomycetales;f__Micrococcaceae;g__Kocuria	0	0.393322	0	0	0	0	0	0.098865	0.196661	0.196661	0	0	0.0494325	0.0494325	Log2(0)	-1.99218
k__Bacteria;p__Actinobacteria;c__Actinobacteria;o__Actinomycetales;f__Micrococcaceae;g__Micrococcus	0	0.323398	0	0	0	0.127778	0.16758	0.397437	0.161699	0.161699	0.0319446	0.0638891	0.282509	0.114929	-2.33967	0.804984
k__Bacteria;p__Actinobacteria;c__Actinobacteria;o__Actinomycetales;f__Micrococcaceae;g__Rothia	0	0	0	0	0	0.147575	0	0.108752	0	0	0.0368937	0.0737875	0.0543758	0.0543758	Undetermined	Undetermined
k__Bacteria;p__Actinobacteria;c__Actinobacteria;o__Actinomycetales;f__Micromonosporaceae;__	0	0	0	0	0	0.17457	0.134064	0	0	0	0.0436426	0.0872852	0.0670321	0.0670321	Undetermined	Undetermined
k__Bacteria;p__Actinobacteria;c__Actinobacteria;o__Actinomycetales;f__Mycobacteriaceae;g__Mycobacterium	0	0	0	0	0	0.136777	0	0	0	0	0.0341942	0.0683884	0	0	Undetermined	Undetermined
k__Bacteria;p__Actinobacteria;c__Actinobacteria;o__Actinomycetales;f__Nocardiaceae;g__Nocardia	0	0	0	0	0	0	0	0.177957	0	0	0	0	0.0889785	0.0889785	Undetermined	Undetermined
k__Bacteria;p__Actinobacteria;c__Actinobacteria;o__Actinomycetales;f__Nocardiaceae;g__Rhodococcus	0	0	0	0	0	0.302349	0.240527	0	0	0	0.0755872	0.151174	0.120263	0.120263	Undetermined	Undetermined
k__Bacteria;p__Actinobacteria;c__Actinobacteria;o__Actinomycetales;f__Nocardioidaceae;__	0	0	0	0	0.325228	0	0	0	0	0	0.0813071	0.162614	0	0	Undetermined	Undetermined
k__Bacteria;p__Actinobacteria;c__Actinobacteria;o__Actinomycetales;f__Nocardioidaceae;g__Nocardioides	0	0.052443	0	0	0	0	0.181381	0.0059319	0.0262215	0.0262215	0	0	0.0936564	0.0877245	Log2(0)	1.83663
k__Bacteria;p__Actinobacteria;c__Actinobacteria;o__Actinomycetales;f__Pseudonocardiaceae;g__Actinomycetospora	0	0	0	0	0	0	0.11632	0	0	0	0	0	0.0581602	0.0581602	Undetermined	Undetermined
k__Bacteria;p__Actinobacteria;c__Actinobacteria;o__Actinomycetales;f__Pseudonocardiaceae;g__Pseudonocardia	0	0	0	0	0	0.187168	0	0	0	0	0.046792	0.0935841	0	0	Undetermined	Undetermined
k__Bacteria;p__Actinobacteria;c__Actinobacteria;o__Actinomycetales;f__Sporichthyaceae;g__	0	0	0	0	0	0.181769	0	0.266936	0	0	0.0454423	0.0908845	0.133468	0.133468	Undetermined	Undetermined
k__Bacteria;p__Actinobacteria;c__Actinobacteria;o__Actinomycetales;f__Streptomycetaceae;__	0	0	0	0	0	0.00539908	0.136036	0	0	0	0.00134977	0.00269954	0.0680178	0.0680178	Undetermined	Undetermined
k__Bacteria;p__Actinobacteria;c__Actinobacteria;o__Actinomycetales;f__Streptomycetaceae;g__Streptomyces	0	0	0	0	0	0.392333	0.187295	0.10282	0	0	0.0980833	0.196167	0.145058	0.0422379	Undetermined	Undetermined
k__Bacteria;p__Actinobacteria;c__Actinobacteria;o__Actinomycetales;f__Yaniellaceae;g__Yaniella	0	0.17918	0	0	0	0	0	0.0237276	0.0895901	0.0895901	0	0	0.0118638	0.0118638	Log2(0)	-2.91677
k__Bacteria;p__Actinobacteria;c__Actinobacteria;o__Bifidobacteriales;f__Bifidobacteriaceae;g__Bifidobacterium	0.302004	0.694869	0	0	0	0	0.169552	0	0.498436	0.196433	0	0	0.0847758	0.0847758	Log2(0)	-2.55568
k__Bacteria;p__Actinobacteria;c__Coriobacteriia;o__Coriobacteriales;f__Coriobacteriaceae;g__	0.316735	0.860939	0	0	0	0	0	0	0.588837	0.272102	0	0	0	0	Log2(0)	Log2(0)
k__Bacteria;p__Actinobacteria;c__Coriobacteriia;o__Coriobacteriales;f__Coriobacteriaceae;g__Adlercreutzia	0	0	0	0	0	0	0.124206	0	0	0	0	0	0.0621032	0.0621032	Undetermined	Undetermined
k__Bacteria;p__Actinobacteria;c__Coriobacteriia;o__Coriobacteriales;f__Coriobacteriaceae;g__Collinsella	0	0	0	0	0	0	0	0.589236	0	0	0	0	0.294618	0.294618	Undetermined	Undetermined
k__Bacteria;p__Actinobacteria;c__Coriobacteriia;o__Coriobacteriales;f__Coriobacteriaceae;g__Olsenella	0	0	0	0	0	0	0.14195	0	0	0	0	0	0.0709751	0.0709751	Undetermined	Undetermined
k__Bacteria;p__Actinobacteria;c__Coriobacteriia;o__Coriobacteriales;f__Coriobacteriaceae;g__Slackia	0.206246	0.690499	0	0	0	0	0	0	0.448373	0.242126	0	0	0	0	Log2(0)	Log2(0)
k__Bacteria;p__Actinobacteria;c__OPB41;o__;f__;g__	0	0	0	0	0	0	0.0749182	0.17598	0	0	0	0	0.125449	0.0505308	Undetermined	Undetermined
k__Bacteria;p__Actinobacteria;c__Rubrobacteria;o__Rubrobacterales;f__Rubrobacteraceae;g__Rubrobacter	0	0	0	0	0	0.172771	0	0	0	0	0.0431927	0.0863853	0	0	Undetermined	Undetermined
k__Bacteria;p__Actinobacteria;c__Thermoleophilia;o__Gaiellales;f__Gaiellaceae;g__	0	0	0	0	0	0	0	0.140388	0	0	0	0	0.0701942	0.0701942	Undetermined	Undetermined
k__Bacteria;p__Actinobacteria;c__Thermoleophilia;o__Solirubrobacterales;f__;g__	0	0	0	0	0	0.601098	0.228698	0	0	0	0.150274	0.300549	0.114349	0.114349	Undetermined	Undetermined
k__Bacteria;p__Actinobacteria;c__Thermoleophilia;o__Solirubrobacterales;f__Conexibacteraceae;g__	0	0	0	0	0	0.0737875	0	0	0	0	0.0184469	0.0368937	0	0	Undetermined	Undetermined
k__Bacteria;p__Actinobacteria;c__Thermoleophilia;o__Solirubrobacterales;f__Solirubrobacteraceae;g__	0	0	1.04366	0	0	0	0	0	0	0	0.260915	0.52183	0	0	Undetermined	Undetermined
k__Bacteria;p__BRC1;c__PRR-11;o__;f__;g__	0	0	1.35676	0	0	0	0	0	0	0	0.339189	0.678379	0	0	Undetermined	Undetermined
k__Bacteria;p__Bacteroidetes;__;__;__;__	0.232027	0.284066	0	0	0	0	0.0847758	0	0.258047	0.0260195	0	0	0.0423879	0.0423879	Log2(0)	-2.60591
k__Bacteria;p__Bacteroidetes;c__BME43;o__;f__;g__	0.353565	0	0	0	0	0	0	0	0.176783	0.176783	0	0	0	0	Log2(0)	Log2(0)
k__Bacteria;p__Bacteroidetes;c__Bacteroidia;o__Bacteroidales;__;__	0.0184148	0.135478	0	0	0	0.0161972	0.333189	0.154229	0.0769463	0.0585314	0.00404931	0.00809862	0.243709	0.0894797	-4.2481	1.66324
k__Bacteria;p__Bacteroidetes;c__Bacteroidia;o__Bacteroidales;f__;g__	0.0110489	0.69924	1.09584	0	0	0.280752	0.550057	0.179934	0.355144	0.344095	0.344149	0.518311	0.364996	0.185061	-0.0453728	0.0394746
k__Bacteria;p__Bacteroidetes;c__Bacteroidia;o__Bacteroidales;f__Bacteroidaceae;g__Bacteroides	4.65896	3.85893	0	2.46705	0	3.82435	4.986	4.8602	4.25894	0.400014	1.57285	1.89882	4.9231	0.0628986	-1.43711	0.209073
k__Bacteria;p__Bacteroidetes;c__Bacteroidia;o__Bacteroidales;f__Marinilabiaceae;g__Cytophaga	0.0110489	0	0	0	0	0	0	0	0.00552445	0.00552445	0	0	0	0	Log2(0)	Log2(0)
k__Bacteria;p__Bacteroidetes;c__Bacteroidia;o__Bacteroidales;f__Porphyromonadaceae;__	0	0	0	0	0	0	0	0.211571	0	0	0	0	0.105786	0.105786	Undetermined	Undetermined
k__Bacteria;p__Bacteroidetes;c__Bacteroidia;o__Bacteroidales;f__Porphyromonadaceae;g__Dysgonomonas	0	0	0	0	0	0	0.139979	0.158184	0	0	0	0	0.149081	0.00910267	Undetermined	Undetermined
k__Bacteria;p__Bacteroidetes;c__Bacteroidia;o__Bacteroidales;f__Porphyromonadaceae;g__Macellibacteroides	0	0	0	0	0	0.287951	0.179409	0	0	0	0.0719878	0.143976	0.0897047	0.0897047	Undetermined	Undetermined
k__Bacteria;p__Bacteroidetes;c__Bacteroidia;o__Bacteroidales;f__Porphyromonadaceae;g__Paludibacter	0	0	0	0	0	0	0.122235	0	0	0	0	0	0.0611175	0.0611175	Undetermined	Undetermined
k__Bacteria;p__Bacteroidetes;c__Bacteroidia;o__Bacteroidales;f__Porphyromonadaceae;g__Parabacteroides	0.239393	0.0961454	0	0	0	0	0.0670321	0	0.167769	0.0716238	0	0	0.033516	0.033516	Log2(0)	-2.32356
k__Bacteria;p__Bacteroidetes;c__Bacteroidia;o__Bacteroidales;f__Porphyromonadaceae;g__Porphyromonas	0	0	0	0	0	0	0	0.199707	0	0	0	0	0.0998537	0.0998537	Undetermined	Undetermined
k__Bacteria;p__Bacteroidetes;c__Bacteroidia;o__Bacteroidales;f__Prevotellaceae;g__Prevotella	8.74337	7.46875	0	0	1.71906	0.248358	0	0	8.10606	0.637309	0.491856	0.826474	0	0	-4.04269	Log2(0)
k__Bacteria;p__Bacteroidetes;c__Bacteroidia;o__Bacteroidales;f__Rikenellaceae;__	0	0.284066	0	0	0	0.0521911	0	0.0415233	0.142033	0.142033	0.0130478	0.0260956	0.0207617	0.0207617	-3.44435	-2.77423
k__Bacteria;p__Bacteroidetes;c__Bacteroidia;o__Bacteroidales;f__Rikenellaceae;g__	0	0.297177	0	0	0	0.347341	0	0.0474552	0.148588	0.148588	0.0868352	0.17367	0.0237276	0.0237276	-0.774969	-2.64668
k__Bacteria;p__Bacteroidetes;c__Bacteroidia;o__Bacteroidales;f__Rikenellaceae;g__Alistipes	1.60209	0.668648	0	0	0	0.343742	0.532313	0.316368	1.13537	0.466722	0.0859354	0.171871	0.424341	0.107973	-3.72377	-1.41987
k__Bacteria;p__Bacteroidetes;c__Bacteroidia;o__Bacteroidales;f__S24-7;g__	0.125221	0	0	0	0	1.27778	1.15926	1.78353	0.0626105	0.0626105	0.319446	0.638891	1.47139	0.312132	2.35109	4.55463
k__Bacteria;p__Bacteroidetes;c__Bacteroidia;o__Bacteroidales;f__[Barnesiellaceae];g__	0.213612	0.760423	0	0	0	0	0	0	0.487018	0.273405	0	0	0	0	Log2(0)	Log2(0)
k__Bacteria;p__Bacteroidetes;c__Bacteroidia;o__Bacteroidales;f__[Barnesiellaceae];g__Barnesiella	0.19888	0	0	0	0	0.111581	0.24447	0	0.0994402	0.0994402	0.0278953	0.0557905	0.122235	0.122235	-1.83381	0.297756
k__Bacteria;p__Bacteroidetes;c__Bacteroidia;o__Bacteroidales;f__[Odoribacteraceae];g__Butyricimonas	0.386712	0.332139	0	0	0	0	0	0	0.359425	0.0272865	0	0	0	0	Log2(0)	Log2(0)
k__Bacteria;p__Bacteroidetes;c__Bacteroidia;o__Bacteroidales;f__[Odoribacteraceae];g__Odoribacter	0.13627	0.0655537	0	0	0	0.239359	0.345018	0.168071	0.100912	0.0353581	0.0598398	0.11968	0.256544	0.0884737	-0.753917	1.34611
k__Bacteria;p__Bacteroidetes;c__Bacteroidia;o__Bacteroidales;f__[Paraprevotellaceae];g__	0	0	0	0	0	0	0.139979	0.0929331	0	0	0	0	0.116456	0.0235228	Undetermined	Undetermined
k__Bacteria;p__Bacteroidetes;c__Bacteroidia;o__Bacteroidales;f__[Paraprevotellaceae];g__[Prevotella]	0	0	0	0	0	0	0	0.17598	0	0	0	0	0.0879899	0.0879899	Undetermined	Undetermined
k__Bacteria;p__Bacteroidetes;c__Cytophagia;o__Cytophagales;__;__	0.228344	0.332139	0	0	0	0	0	0	0.280241	0.0518973	0	0	0	0	Log2(0)	Log2(0)
k__Bacteria;p__Bacteroidetes;c__Cytophagia;o__Cytophagales;f__Cyclobacteriaceae;__	0	0	0	0	0	0	0.124206	0	0	0	0	0	0.0621032	0.0621032	Undetermined	Undetermined
k__Bacteria;p__Bacteroidetes;c__Cytophagia;o__Cytophagales;f__Cyclobacteriaceae;g__	0	0	0	0	0	0.228561	0	0	0	0	0.0571403	0.114281	0	0	Undetermined	Undetermined
k__Bacteria;p__Bacteroidetes;c__Cytophagia;o__Cytophagales;f__Cyclobacteriaceae;g__Algoriphagus	0	0	0	0	0	0.194367	0.14195	0.203662	0	0	0.0485917	0.0971835	0.172806	0.0308559	Undetermined	Undetermined
k__Bacteria;p__Bacteroidetes;c__Cytophagia;o__Cytophagales;f__Cytophagaceae;g__	0.298321	0.371471	0	0	0	0.0971835	0.163637	0	0.334896	0.0365752	0.0242959	0.0485917	0.0818185	0.0818185	-3.78493	-2.03321
k__Bacteria;p__Bacteroidetes;c__Cytophagia;o__Cytophagales;f__Cytophagaceae;g__Adhaeribacter	0	0	0	0	0	0.129578	0	0	0	0	0.0323945	0.064789	0	0	Undetermined	Undetermined
k__Bacteria;p__Bacteroidetes;c__Cytophagia;o__Cytophagales;f__Cytophagaceae;g__Hymenobacter	0.0147319	0	0	0	0	0	0	0.0949104	0.00736594	0.00736594	0	0	0.0474552	0.0474552	Log2(0)	2.68763
k__Bacteria;p__Bacteroidetes;c__Cytophagia;o__Cytophagales;f__Flammeovirgaceae;g__	0	0	0	2.70362	0	0.172771	0.191239	0	0	0	0.719097	1.32552	0.0956193	0.0956193	Undetermined	Undetermined
k__Bacteria;p__Bacteroidetes;c__Cytophagia;o__Cytophagales;f__Flammeovirgaceae;g__Cesiribacter	0	0	0	0	0	0.0593899	0	0	0	0	0.0148475	0.029695	0	0	Undetermined	Undetermined
k__Bacteria;p__Bacteroidetes;c__Cytophagia;o__Cytophagales;f__[Amoebophilaceae];g__Candidatus Cardinium	0	0	0	0	0	0	0.191239	0	0	0	0	0	0.0956193	0.0956193	Undetermined	Undetermined
k__Bacteria;p__Bacteroidetes;c__Flavobacteriia;o__Flavobacteriales;f__;g__	0	0	0	0	0	0	0.096605	0	0	0	0	0	0.0483025	0.0483025	Undetermined	Undetermined
k__Bacteria;p__Bacteroidetes;c__Flavobacteriia;o__Flavobacteriales;f__Cryomorphaceae;g__	0	0	0	0	0	0	0	0.170048	0	0	0	0	0.0850239	0.0850239	Undetermined	Undetermined
k__Bacteria;p__Bacteroidetes;c__Flavobacteriia;o__Flavobacteriales;f__Cryomorphaceae;g__Owenweeksia	0	0	0	0	0	0	0	0.118638	0	0	0	0	0.059319	0.059319	Undetermined	Undetermined
k__Bacteria;p__Bacteroidetes;c__Flavobacteriia;o__Flavobacteriales;f__Cryomorphaceae;g__Wandonia	0	0	0	0	0	0.156573	0	0	0	0	0.0391433	0.0782867	0	0	Undetermined	Undetermined
k__Bacteria;p__Bacteroidetes;c__Flavobacteriia;o__Flavobacteriales;f__Flavobacteriaceae;__	0	0	0	0	0	0	0.0650605	0	0	0	0	0	0.0325303	0.0325303	Undetermined	Undetermined
k__Bacteria;p__Bacteroidetes;c__Flavobacteriia;o__Flavobacteriales;f__Flavobacteriaceae;g__Cellulophaga	0	0	0	0	0	0	0.19321	0	0	0	0	0	0.096605	0.096605	Undetermined	Undetermined
k__Bacteria;p__Bacteroidetes;c__Flavobacteriia;o__Flavobacteriales;f__Flavobacteriaceae;g__Flavobacterium	0.464054	0	0	0	0	0.754072	0.311502	0	0.232027	0.232027	0.188518	0.377036	0.155751	0.155751	-0.299591	-0.575052
k__Bacteria;p__Bacteroidetes;c__Flavobacteriia;o__Flavobacteriales;f__Flavobacteriaceae;g__Kordia	0	0	0	0	0	0.0179969	0	0	0	0	0.00449924	0.00899847	0	0	Undetermined	Undetermined
k__Bacteria;p__Bacteroidetes;c__Flavobacteriia;o__Flavobacteriales;f__[Weeksellaceae];g__	0	0.17481	0	0	0	0	0	0	0.0874049	0.0874049	0	0	0	0	Log2(0)	Log2(0)
k__Bacteria;p__Bacteroidetes;c__Flavobacteriia;o__Flavobacteriales;f__[Weeksellaceae];g__Cloacibacterium	0.206246	0	0.887111	0	0	0	0.242498	0	0.103123	0.103123	0.221778	0.443555	0.121249	0.121249	1.10475	0.233606
k__Bacteria;p__Bacteroidetes;c__Sphingobacteriia;o__Sphingobacteriales;f__;g__	0	0.515689	0	0	1.42481	0	0.0670321	0	0.257845	0.257845	0.356203	0.712405	0.033516	0.033516	0.466196	-2.94358
k__Bacteria;p__Bacteroidetes;c__Sphingobacteriia;o__Sphingobacteriales;f__Sphingobacteriaceae;g__Sphingobacterium	0	0	0	0	0	0	0.0828043	0	0	0	0	0	0.0414022	0.0414022	Undetermined	Undetermined
k__Bacteria;p__Bacteroidetes;c__[Rhodothermi];o__[Rhodothermales];f__Rhodothermaceae;g__Salinibacter	0	0	0	0	0	0	0	0.134456	0	0	0	0	0.0672282	0.0672282	Undetermined	Undetermined
k__Bacteria;p__Bacteroidetes;c__[Rhodothermi];o__[Rhodothermales];f__[Balneolaceae];g__Balneola	0	0	0	0	3.74787	0.106182	0	0	0	0	0.963513	1.85691	0	0	Undetermined	Undetermined
k__Bacteria;p__Bacteroidetes;c__[Saprospirae];o__[Saprospirales];f__;g__	0.224661	0	0	1.48699	0	0	0	0	0.112331	0.112331	0.371747	0.743494	0	0	1.72657	Log2(0)
k__Bacteria;p__Bacteroidetes;c__[Saprospirae];o__[Saprospirales];f__Chitinophagaceae;__	0	0	0.834928	0	0	0.142176	0.14195	0	0	0	0.244276	0.399431	0.0709751	0.0709751	Undetermined	Undetermined
k__Bacteria;p__Bacteroidetes;c__[Saprospirae];o__[Saprospirales];f__Chitinophagaceae;g__	0.176783	0.35399	2.97443	1.48699	0	0	0.0473167	0.17598	0.265386	0.0886037	1.11535	1.42388	0.111648	0.0643315	2.07134	-1.24913
k__Bacteria;p__Bacteroidetes;c__[Saprospirae];o__[Saprospirales];f__Chitinophagaceae;g__Ferruginibacter	0	0	0	0	0	0.122379	0.0906904	0.114683	0	0	0.0305948	0.0611896	0.102687	0.0119965	Undetermined	Undetermined
k__Bacteria;p__Bacteroidetes;c__[Saprospirae];o__[Saprospirales];f__Chitinophagaceae;g__Flavisolibacter	0	0	1.07845	1.58837	1.50225	0	0	0	0	0	1.04227	0.729713	0	0	Undetermined	Undetermined
k__Bacteria;p__Bacteroidetes;c__[Saprospirae];o__[Saprospirales];f__Chitinophagaceae;g__Niastella	0	0	0	0	0	0	0.112377	0	0	0	0	0	0.0561886	0.0561886	Undetermined	Undetermined
k__Bacteria;p__Bacteroidetes;c__[Saprospirae];o__[Saprospirales];f__Chitinophagaceae;g__Sediminibacterium	0	0	0	0	0	0	0	0.0079092	0	0	0	0	0.0039546	0.0039546	Undetermined	Undetermined
k__Bacteria;p__Bacteroidetes;c__[Saprospirae];o__[Saprospirales];f__Chitinophagaceae;g__Trachelomonas	0	0	0.487041	0	0	0	0.0946335	0	0	0	0.12176	0.243521	0.0473167	0.0473167	Undetermined	Undetermined
k__Bacteria;p__Bacteroidetes;c__[Saprospirae];o__[Saprospirales];f__Saprospiraceae;g__	0.27254	0	1.16542	1.68976	0	0	0.264185	0.132479	0.13627	0.13627	0.713795	0.851563	0.198332	0.065853	2.38904	0.541452
k__Bacteria;p__Bacteroidetes;c__[Saprospirae];o__[Saprospirales];f__Saprospiraceae;g__Haliscomenobacter	0.290955	0.375841	0	0	0	0	0	0	0.333398	0.0424433	0	0	0	0	Log2(0)	Log2(0)
k__Bacteria;p__Chlamydiae;c__Chlamydiia;o__Chlamydiales;__;__	0	0	0	0	0	0	0	0.160161	0	0	0	0	0.0800807	0.0800807	Undetermined	Undetermined
k__Bacteria;p__Chlamydiae;c__Chlamydiia;o__Chlamydiales;f__;g__	0	0	0	0	0	0	0.106463	0	0	0	0	0	0.0532313	0.0532313	Undetermined	Undetermined
k__Bacteria;p__Chlorobi;c__BSV26;o__A89;f__;g__	0	0.017481	0	0	0	0	0	0	0.00874049	0.00874049	0	0	0	0	Log2(0)	Log2(0)
k__Bacteria;p__Chloroflexi;c__Anaerolineae;o__Anaerolineales;f__Anaerolinaceae;g__T78	0	0	0	0	0	0.0629893	0	0	0	0	0.0157473	0.0314946	0	0	Undetermined	Undetermined
k__Bacteria;p__Chloroflexi;c__Anaerolineae;o__Ardenscatenales;f__Ardenscatenaceae;g__Ardenscatena	0	0.410803	0	0	0	0.0161972	0	0	0.205402	0.205402	0.00404931	0.00809862	0	0	-5.66463	Log2(0)
k__Bacteria;p__Chloroflexi;c__Anaerolineae;o__CFB-26;f__;g__	0	0	0	0	0	0	0.0985766	0	0	0	0	0	0.0492883	0.0492883	Undetermined	Undetermined
k__Bacteria;p__Chloroflexi;c__Anaerolineae;o__GCA004;f__;g__	0	0	0	0	0	0.125979	0	0.116661	0	0	0.0314946	0.0629893	0.0583304	0.0583304	Undetermined	Undetermined
k__Bacteria;p__Chloroflexi;c__Anaerolineae;o__SBR1031;f__A4b;g__	0	0.301547	0	0	0	0.305948	0	0	0.150774	0.150774	0.076487	0.152974	0	0	-0.979097	Log2(0)
k__Bacteria;p__Chloroflexi;c__Anaerolineae;o__SBR1031;f__oc28;g__	0	0	0	0	0	0	0	0.0929331	0	0	0	0	0.0464666	0.0464666	Undetermined	Undetermined
k__Bacteria;p__Chloroflexi;c__Chloroflexi;o__Chloroflexales;f__FFCH7168;g__	0	0	0	0	0	0	0.189267	0	0	0	0	0	0.0946335	0.0946335	Undetermined	Undetermined
k__Bacteria;p__Chloroflexi;c__Ellin6529;o__;f__;g__	0	0	0	0	0	0.417529	0.0433737	0.278799	0	0	0.104382	0.208765	0.161087	0.117713	Undetermined	Undetermined
k__Bacteria;p__Chloroflexi;c__Gitt-GS-136;o__;f__;g__	0	0	0	0	0	0	0.0985766	0	0	0	0	0	0.0492883	0.0492883	Undetermined	Undetermined
k__Bacteria;p__Chloroflexi;c__S085;o__;f__;g__	0	0	0	0	0	0.11878	0	0	0	0	0.029695	0.0593899	0	0	Undetermined	Undetermined
k__Bacteria;p__Chloroflexi;c__SAR202;o__;f__;g__	0	0	0	0	0	0	0.100548	0	0	0	0	0	0.050274	0.050274	Undetermined	Undetermined
k__Bacteria;p__Chloroflexi;c__Thermomicrobia;o__JG30-KF-CM45;f__;g__	0	0.034962	0	0	0	0.160173	0.0887189	0	0.017481	0.017481	0.0400432	0.0800864	0.0443594	0.0443594	1.19577	1.34345
k__Bacteria;p__Cyanobacteria;c__4C0d-2;o__MLE1-12;f__;g__	0	0	0	0	0	0.192567	0	0.17598	0	0	0.0481418	0.0962836	0.0879899	0.0879899	Undetermined	Undetermined
k__Bacteria;p__Cyanobacteria;c__4C0d-2;o__YS2;f__;g__	0	0	0	0	0	0.23396	0.398249	0.41721	0	0	0.0584901	0.11698	0.40773	0.00948057	Undetermined	Undetermined
k__Bacteria;p__Cyanobacteria;c__Chloroplast;o__Chlorophyta;f__;g__	0	0	0	0	0	0	0	0.193775	0	0	0	0	0.0968877	0.0968877	Undetermined	Undetermined
k__Bacteria;p__Cyanobacteria;c__Chloroplast;o__Chlorophyta;f__Chlamydomonadaceae;g__	0	0	0	0	0	0.196167	0	0.112706	0	0	0.0490417	0.0980833	0.0563531	0.0563531	Undetermined	Undetermined
k__Bacteria;p__Cyanobacteria;c__Chloroplast;o__Chlorophyta;f__Chlamydomonadaceae;g__Chlamydomonas	0	0	0	0	0	0.134977	0.0887189	0	0	0	0.0337443	0.0674885	0.0443594	0.0443594	Undetermined	Undetermined
k__Bacteria;p__Cyanobacteria;c__Chloroplast;o__Chlorophyta;f__Chlamydomonadaceae;g__Hydrodictyon	0	0	0	0	0	0.149375	0	0.172025	0	0	0.0373437	0.0746873	0.0860126	0.0860126	Undetermined	Undetermined
k__Bacteria;p__Cyanobacteria;c__Chloroplast;o__Cryptophyta;f__;g__	0	0	0	0	0	0	0	0.108752	0	0	0	0	0.0543758	0.0543758	Undetermined	Undetermined
k__Bacteria;p__Cyanobacteria;c__Chloroplast;o__Haptophyceae;f__;g__	0	0	0	0	0	0.0737875	0.16758	0	0	0	0.0184469	0.0368937	0.0837901	0.0837901	Undetermined	Undetermined
k__Bacteria;p__Cyanobacteria;c__Chloroplast;o__Stramenopiles;f__;g__	0.688715	0.380212	0	0	0	0.604697	0.705808	0.628782	0.534463	0.154252	0.151174	0.302349	0.667295	0.0385133	-1.82188	0.320233
k__Bacteria;p__Cyanobacteria;c__Chloroplast;o__Streptophyta;f__;g__	0.19888	0.131107	0	4.35958	2.50891	0.431927	0.250384	0.688101	0.164994	0.0338865	1.8251	2.01355	0.469243	0.218858	3.46749	1.50792
k__Bacteria;p__Cyanobacteria;c__ML635J-21;o__;f__;g__	0	0	0	0	0	0.0989832	0	0	0	0	0.0247458	0.0494916	0	0	Undetermined	Undetermined
k__Bacteria;p__Cyanobacteria;c__Nostocophycideae;o__Nostocales;f__Nostocaceae;__	0	0	0	0	0	0	0	0.120615	0	0	0	0	0.0603077	0.0603077	Undetermined	Undetermined
k__Bacteria;p__Cyanobacteria;c__Nostocophycideae;o__Nostocales;f__Nostocaceae;g__Anabaenopsis	0	0	0	0	0	0	0.0788612	0	0	0	0	0	0.0394306	0.0394306	Undetermined	Undetermined
k__Bacteria;p__Cyanobacteria;c__Nostocophycideae;o__Nostocales;f__Nostocaceae;g__Dolichospermum	0	0	0	0	0	0	0.120263	0	0	0	0	0	0.0601317	0.0601317	Undetermined	Undetermined
k__Bacteria;p__Cyanobacteria;c__Oscillatoriophycideae;o__Chroococcales;f__Cyanobacteriaceae;__	0	0	0	0	0	0.136777	0	0	0	0	0.0341942	0.0683884	0	0	Undetermined	Undetermined
k__Bacteria;p__Cyanobacteria;c__Oscillatoriophycideae;o__Chroococcales;f__Cyanobacteriaceae;g__Crocosphaera	0	0	0	0	0	0	0	0.288686	0	0	0	0	0.144343	0.144343	Undetermined	Undetermined
k__Bacteria;p__Cyanobacteria;c__Oscillatoriophycideae;o__Chroococcales;f__Gomphosphaeriaceae;__	0	0	0	0	0	0	0.110406	0	0	0	0	0	0.0552029	0.0552029	Undetermined	Undetermined
k__Bacteria;p__Cyanobacteria;c__Oscillatoriophycideae;o__Chroococcales;f__Xenococcaceae;g__	0	0	0	0	0	0.0305948	0	0	0	0	0.0076487	0.0152974	0	0	Undetermined	Undetermined
k__Bacteria;p__Cyanobacteria;c__Synechococcophycideae;__;__;__	0	0	0	0	0	0.133177	0.096605	0.0158184	0	0	0.0332943	0.0665887	0.0562117	0.0403933	Undetermined	Undetermined
k__Bacteria;p__Cyanobacteria;c__Synechococcophycideae;o__Pseudanabaenales;f__Pseudanabaenaceae;__	0	0	0	0	0	0.154774	0	0	0	0	0.0386934	0.0773868	0	0	Undetermined	Undetermined
k__Bacteria;p__Cyanobacteria;c__Synechococcophycideae;o__Pseudanabaenales;f__Pseudanabaenaceae;g__Pseudanabaena	0.327784	0	0	0	0	0	0	0	0.163892	0.163892	0	0	0	0	Log2(0)	Log2(0)
k__Bacteria;p__Cyanobacteria;c__Synechococcophycideae;o__Synechococcales;f__Synechococcaceae;__	0	0	0	0	0	0	0	0.134456	0	0	0	0	0.0672282	0.0672282	Undetermined	Undetermined
k__Bacteria;p__Cyanobacteria;c__Synechococcophycideae;o__Synechococcales;f__Synechococcaceae;g__Paulinella	0	0	0	1.75735	0	0	0	0	0	0	0.439338	0.878675	0	0	Undetermined	Undetermined
k__Bacteria;p__Cyanobacteria;c__Synechococcophycideae;o__Synechococcales;f__Synechococcaceae;g__Synechococcus	0.445639	0	0	0	0	0.793665	0.143922	0.601099	0.22282	0.22282	0.198416	0.396833	0.372511	0.228589	-0.167346	0.741405
k__Bacteria;p__Deferribacteres;c__Deferribacteres;o__Deferribacterales;f__Deferribacteraceae;g__Mucispirillum	0	0	0	0	0	0	0.149836	0	0	0	0	0	0.0749182	0.0749182	Undetermined	Undetermined
k__Bacteria;p__Firmicutes;__;__;__;__	0	0.00874049	0	0	0	0.17817	0.134064	0.266936	0.00437025	0.00437025	0.0445424	0.0890849	0.2005	0.0664357	3.34939	5.51974
k__Bacteria;p__Firmicutes;c__Bacilli;__;__;__	0	0	0	0	0	0.11878	0.12815	0	0	0	0.029695	0.0593899	0.0640748	0.0640748	Undetermined	Undetermined
k__Bacteria;p__Firmicutes;c__Bacilli;o__Bacillales;__;__	0	0	0	2.60223	0	0.17817	0.236584	0.314391	0	0	0.6951	1.27419	0.275487	0.0389035	Undetermined	Undetermined
k__Bacteria;p__Firmicutes;c__Bacilli;o__Bacillales;f__Bacillaceae;__	0	0	0	0	0	0	0.161666	0.0118638	0	0	0	0	0.0867647	0.0749009	Undetermined	Undetermined
k__Bacteria;p__Firmicutes;c__Bacilli;o__Bacillales;f__Bacillaceae;g__Anoxybacillus	0.220978	0	0	0	0	0	0	0	0.110489	0.110489	0	0	0	0	Log2(0)	Log2(0)
k__Bacteria;p__Firmicutes;c__Bacilli;o__Bacillales;f__Bacillaceae;g__Bacillus	0	0.458876	1.56549	0	0	0.260956	0	0	0.229438	0.229438	0.456611	0.749418	0	0	0.992862	Log2(0)
k__Bacteria;p__Firmicutes;c__Bacilli;o__Bacillales;f__Bacillaceae;g__Geobacillus	0	0.493838	0	2.63603	0	0	0	0.150275	0.246919	0.246919	0.659006	1.31801	0.0751374	0.0751374	1.41625	-1.71643
k__Bacteria;p__Firmicutes;c__Bacilli;o__Bacillales;f__Listeriaceae;__	0	0	0	0	0	0	0	0.243208	0	0	0	0	0.121604	0.121604	Undetermined	Undetermined
k__Bacteria;p__Firmicutes;c__Bacilli;o__Bacillales;f__Paenibacillaceae;g__	0	0.520059	0	0	0	0	0	0	0.26003	0.26003	0	0	0	0	Log2(0)	Log2(0)
k__Bacteria;p__Firmicutes;c__Bacilli;o__Bacillales;f__Paenibacillaceae;g__Paenibacillus	0	0	0	0	0	0.158373	0.157722	0.19773	0	0	0.0395933	0.0791865	0.177726	0.0200038	Undetermined	Undetermined
k__Bacteria;p__Firmicutes;c__Bacilli;o__Bacillales;f__Planococcaceae;__	0	0	0	0	0	0	0.169552	0	0	0	0	0	0.0847758	0.0847758	Undetermined	Undetermined
k__Bacteria;p__Firmicutes;c__Bacilli;o__Bacillales;f__Planococcaceae;g__Sporosarcina	0	0	0	0	0	0	0.0492883	0	0	0	0	0	0.0246441	0.0246441	Undetermined	Undetermined
k__Bacteria;p__Firmicutes;c__Bacilli;o__Bacillales;f__Planococcaceae;g__Staphylococcus	0	0	0	0	0	0	0	0.0098865	0	0	0	0	0.00494325	0.00494325	Undetermined	Undetermined
k__Bacteria;p__Firmicutes;c__Bacilli;o__Bacillales;f__Staphylococcaceae;g__Jeotgalicoccus	0	0	1.04366	1.89253	0	0	0	0	0	0	0.734048	0.915714	0	0	Undetermined	Undetermined
k__Bacteria;p__Firmicutes;c__Bacilli;o__Bacillales;f__Staphylococcaceae;g__Salinicoccus	0	0	0	0	0	0.11878	0.108434	0	0	0	0.029695	0.0593899	0.0542171	0.0542171	Undetermined	Undetermined
k__Bacteria;p__Firmicutes;c__Bacilli;o__Bacillales;f__Staphylococcaceae;g__Staphylococcus	0	0.327769	0	0	0	0.340142	0.183352	0.423142	0.163884	0.163884	0.0850355	0.170071	0.303247	0.119895	-0.94654	0.887818
k__Bacteria;p__Firmicutes;c__Bacilli;o__Bacillales;f__[Exiguobacteraceae];g__Exiguobacterium	0	0	0	0	0	0.122379	0	0	0	0	0.0305948	0.0611896	0	0	Undetermined	Undetermined
k__Bacteria;p__Firmicutes;c__Bacilli;o__Bacillales;f__[Thermicanaceae];g__Thermicanus	0	0	0	0	0	0.149375	0.114349	0.201685	0	0	0.0373437	0.0746873	0.158017	0.0436679	Undetermined	Undetermined
k__Bacteria;p__Firmicutes;c__Bacilli;o__Gemellales;f__;g__	0	0	0	0	0	0	0.203068	0	0	0	0	0	0.101534	0.101534	Undetermined	Undetermined
k__Bacteria;p__Firmicutes;c__Bacilli;o__Gemellales;f__Gemellaceae;g__Gemella	0	0	0	0	0	0.169171	0.145893	0	0	0	0.0422928	0.0845856	0.0729467	0.0729467	Undetermined	Undetermined
k__Bacteria;p__Firmicutes;c__Bacilli;o__Lactobacillales;__;__	0.287272	0	1.80901	0.675904	0	0.286151	0.855644	0.195753	0.143636	0.143636	0.692766	0.79405	0.525699	0.329946	2.26995	1.87182
k__Bacteria;p__Firmicutes;c__Bacilli;o__Lactobacillales;f__Aerococcaceae;g__Aerococcus	0	0	0	0	0	0	0.0453452	0	0	0	0	0	0.0226726	0.0226726	Undetermined	Undetermined
k__Bacteria;p__Firmicutes;c__Bacilli;o__Lactobacillales;f__Aerococcaceae;g__Granulicatella	0	0	0	0	0	0	0.00394306	0	0	0	0	0	0.00197153	0.00197153	Undetermined	Undetermined
k__Bacteria;p__Firmicutes;c__Bacilli;o__Lactobacillales;f__Carnobacteriaceae;g__	0	0	0	0	0	0	0.0650605	0.268913	0	0	0	0	0.166987	0.101926	Undetermined	Undetermined
k__Bacteria;p__Firmicutes;c__Bacilli;o__Lactobacillales;f__Carnobacteriaceae;g__Isobaculum	0	0	0	0	0	0.201566	0	0	0	0	0.0503914	0.100783	0	0	Undetermined	Undetermined
k__Bacteria;p__Firmicutes;c__Bacilli;o__Lactobacillales;f__Enterococcaceae;__	0	0	0	0	0	0.17637	0.00788612	0	0	0	0.0440925	0.088185	0.00394306	0.00394306	Undetermined	Undetermined
k__Bacteria;p__Firmicutes;c__Bacilli;o__Lactobacillales;f__Enterococcaceae;g__Enterococcus	0	0	0	1.65596	1.1925	0	0.197153	0	0	0	0.712117	0.84377	0.0985766	0.0985766	Undetermined	Undetermined
k__Bacteria;p__Firmicutes;c__Bacilli;o__Lactobacillales;f__Lactobacillaceae;__	0	0	0	0	0	0.167372	0	0	0	0	0.0418429	0.0836858	0	0	Undetermined	Undetermined
k__Bacteria;p__Firmicutes;c__Bacilli;o__Lactobacillales;f__Lactobacillaceae;g__Lactobacillus	0	0	2.05253	1.35181	1.25445	2.58436	1.77635	1.4375	0	0	1.81079	0.626372	1.60692	0.169426	Undetermined	Undetermined
k__Bacteria;p__Firmicutes;c__Bacilli;o__Lactobacillales;f__Lactobacillaceae;g__Pediococcus	0	0	0	0	0	0	0.149836	0.456756	0	0	0	0	0.303296	0.15346	Undetermined	Undetermined
k__Bacteria;p__Firmicutes;c__Bacilli;o__Lactobacillales;f__Streptococcaceae;g__Lactococcus	0	0	0	0	1.34737	0.381535	0.374591	0.371733	0	0	0.432228	0.636057	0.373162	0.0014292	Undetermined	Undetermined
k__Bacteria;p__Firmicutes;c__Bacilli;o__Lactobacillales;f__Streptococcaceae;g__Streptococcus	0	0	0	0	1.39384	0.655089	1.12377	1.15277	0	0	0.512231	0.663927	1.13827	0.0144968	Undetermined	Undetermined
k__Bacteria;p__Firmicutes;c__Bacilli;o__Turicibacterales;f__Turicibacteraceae;g__Turicibacter	0	0	1.40894	0	0	0.257356	0.274043	0.0474552	0	0	0.416574	0.672609	0.160749	0.113294	Undetermined	Undetermined
k__Bacteria;p__Firmicutes;c__Clostridia;o__Clostridiales;__;__	3.55775	3.22961	0	0	1.26994	4.88977	4.58578	4.65654	3.39368	0.164068	1.53993	2.31208	4.62116	0.0353808	-1.13999	0.445405
k__Bacteria;p__Firmicutes;c__Clostridia;o__Clostridiales;f__;g__	12.5331	8.5045	1.25239	0	0	6.99721	6.8767	5.29917	10.5188	2.01432	2.0624	3.34243	6.08793	0.788767	-2.35058	-0.788949
k__Bacteria;p__Firmicutes;c__Clostridia;o__Clostridiales;f__Christensenellaceae;g__	1.32587	1.26737	0	0	0	0	0	0	1.29662	0.0292487	0	0	0	0	Log2(0)	Log2(0)
k__Bacteria;p__Firmicutes;c__Clostridia;o__Clostridiales;f__Clostridiaceae;__	0.412493	0.441395	0	0	0	0.325745	0.222783	0.264958	0.426944	0.0144512	0.0814362	0.162872	0.243871	0.0210876	-2.3903	-0.80793
k__Bacteria;p__Firmicutes;c__Clostridia;o__Clostridiales;f__Clostridiaceae;g__	0.346199	0	0	0	0	0.0989832	0.538228	0.421165	0.1731	0.1731	0.0247458	0.0494916	0.479697	0.0585315	-2.80635	1.47052
k__Bacteria;p__Firmicutes;c__Clostridia;o__Clostridiales;f__Clostridiaceae;g__Caloramator	0	0	0	0	0	0.158373	0	0	0	0	0.0395933	0.0791865	0	0	Undetermined	Undetermined
k__Bacteria;p__Firmicutes;c__Clostridia;o__Clostridiales;f__Clostridiaceae;g__Candidatus Arthromitus	0	0.34962	1.87859	0	0	0.102583	0.0729467	0.162139	0.17481	0.17481	0.495293	0.923464	0.117543	0.044596	1.50249	-0.572603
k__Bacteria;p__Firmicutes;c__Clostridia;o__Clostridiales;f__Clostridiaceae;g__Clostridium	0.497201	1.1756	2.87006	0	0	0.966436	1.08631	1.91798	0.836399	0.339198	0.959125	1.35297	1.50215	0.415834	0.197528	0.844764
k__Bacteria;p__Firmicutes;c__Clostridia;o__Clostridiales;f__Clostridiaceae;g__SMB53	0	0	0	0	0	0	0.449509	0.444893	0	0	0	0	0.447201	0.00230823	Undetermined	Undetermined
k__Bacteria;p__Firmicutes;c__Clostridia;o__Clostridiales;f__Dehalobacteriaceae;g__Dehalobacterium	0	0	0	0	0	0.29695	0.149836	0	0	0	0.0742374	0.148475	0.0749182	0.0749182	Undetermined	Undetermined
k__Bacteria;p__Firmicutes;c__Clostridia;o__Clostridiales;f__Eubacteriaceae;g__Alkalibacter	0	0	0	0	0	0	0.0788612	0	0	0	0	0	0.0394306	0.0394306	Undetermined	Undetermined
k__Bacteria;p__Firmicutes;c__Clostridia;o__Clostridiales;f__Lachnospiraceae;__	3.81556	2.94118	0	0	0	1.80509	2.48413	3.50378	3.37837	0.43719	0.451273	0.902547	2.99395	0.509824	-2.90425	-0.174274
k__Bacteria;p__Firmicutes;c__Clostridia;o__Clostridiales;f__Lachnospiraceae;g__	3.80451	6.13146	0	1.04765	0	1.26698	0.313473	0.539803	4.96798	1.16347	0.578659	0.674151	0.426638	0.113165	-3.10187	-3.54157
k__Bacteria;p__Firmicutes;c__Clostridia;o__Clostridiales;f__Lachnospiraceae;g__Anaerostipes	0.493518	1.80054	0	0	0	0	0	0	1.14703	0.653512	0	0	0	0	Log2(0)	Log2(0)
k__Bacteria;p__Firmicutes;c__Clostridia;o__Clostridiales;f__Lachnospiraceae;g__Blautia	2.79906	2.58282	0	0.946266	2.95803	0.577702	0.672292	0.67426	2.69094	0.10812	1.1205	1.28543	0.673276	0.000983699	-1.26397	-1.99884
k__Bacteria;p__Firmicutes;c__Clostridia;o__Clostridiales;f__Lachnospiraceae;g__Clostridium	1.10121	1.1013	0	0	0	1.06362	0.392335	0.423142	1.10126	4.71598e-05	0.265905	0.53181	0.407739	0.0154038	-2.05017	-1.43343
k__Bacteria;p__Firmicutes;c__Clostridia;o__Clostridiales;f__Lachnospiraceae;g__Coprococcus	2.50442	3.67538	0	0	0	0.255557	0	0	3.0899	0.585479	0.0638891	0.127778	0	0	-5.59585	Log2(0)
k__Bacteria;p__Firmicutes;c__Clostridia;o__Clostridiales;f__Lachnospiraceae;g__Defluviitalea	0	0	0	0	0	0.223162	0	0	0	0	0.0557905	0.111581	0	0	Undetermined	Undetermined
k__Bacteria;p__Firmicutes;c__Clostridia;o__Clostridiales;f__Lachnospiraceae;g__Dorea	0.935474	1.78743	1.40894	0	1.00666	0.0755872	0	0.193775	1.36145	0.425978	0.622797	0.695866	0.0968877	0.0968877	-1.12831	-3.81269
k__Bacteria;p__Firmicutes;c__Clostridia;o__Clostridiales;f__Lachnospiraceae;g__Lachnoanaerobaculum	0	0	0	0	1.57968	0	0	0	0	0	0.39492	0.78984	0	0	Undetermined	Undetermined
k__Bacteria;p__Firmicutes;c__Clostridia;o__Clostridiales;f__Lachnospiraceae;g__Lachnospira	0.968621	0.371471	0	0	0	0	0	0	0.670046	0.298575	0	0	0	0	Log2(0)	Log2(0)
k__Bacteria;p__Firmicutes;c__Clostridia;o__Clostridiales;f__Lachnospiraceae;g__Marvinbryantia	0	0	0	0	0	0	0	0.185866	0	0	0	0	0.0929331	0.0929331	Undetermined	Undetermined
k__Bacteria;p__Firmicutes;c__Clostridia;o__Clostridiales;f__Lachnospiraceae;g__Oribacterium	0	0	0	0	0	0.11698	0	0	0	0	0.029245	0.0584901	0	0	Undetermined	Undetermined
k__Bacteria;p__Firmicutes;c__Clostridia;o__Clostridiales;f__Lachnospiraceae;g__Roseburia	1.49529	1.00516	0	0	0	0.250157	0.341075	0	1.25022	0.245064	0.0625394	0.125079	0.170537	0.170537	-4.32128	-2.87402
k__Bacteria;p__Firmicutes;c__Clostridia;o__Clostridiales;f__Lachnospiraceae;g__Ruminococcus	0	0.454506	0	0	0	0.131378	0.232641	0	0.227253	0.227253	0.0328444	0.0656888	0.11632	0.11632	-2.79058	-0.966195
k__Bacteria;p__Firmicutes;c__Clostridia;o__Clostridiales;f__Lachnospiraceae;g__[Ruminococcus]	0.861815	0.362731	0	0	0	0.253757	0.354876	0.512121	0.612273	0.249542	0.0634392	0.126878	0.433498	0.0786226	-3.27073	-0.498148
k__Bacteria;p__Firmicutes;c__Clostridia;o__Clostridiales;f__Peptococcaceae;g__	0.224661	0.371471	0	0	0	0	0	0	0.298066	0.0734049	0	0	0	0	Log2(0)	Log2(0)
k__Bacteria;p__Firmicutes;c__Clostridia;o__Clostridiales;f__Peptostreptococcaceae;__	0.265174	0	0	0	0	0.500315	0.392335	0.326255	0.132587	0.132587	0.125079	0.250157	0.359295	0.03304	-0.0841019	1.43823
k__Bacteria;p__Firmicutes;c__Clostridia;o__Clostridiales;f__Peptostreptococcaceae;g__	0	0	0	0	0	0.11518	0.16758	0	0	0	0.0287951	0.0575902	0.0837901	0.0837901	Undetermined	Undetermined
k__Bacteria;p__Firmicutes;c__Clostridia;o__Clostridiales;f__Peptostreptococcaceae;g__Clostridium	0.309369	0.642426	0	0	0	1.57833	0.48894	0.185866	0.475898	0.166528	0.394583	0.789166	0.337403	0.151537	-0.270324	-0.496179
k__Bacteria;p__Firmicutes;c__Clostridia;o__Clostridiales;f__Peptostreptococcaceae;g__[Clostridium]	0	0	0	0	0	0.41393	0.00985766	0.435006	0	0	0.103482	0.206965	0.222432	0.212574	Undetermined	Undetermined
k__Bacteria;p__Firmicutes;c__Clostridia;o__Clostridiales;f__Ruminococcaceae;__	2.74013	1.7481	0	0	0	1.25799	1.19672	1.25954	2.24411	0.496015	0.314497	0.628993	1.22813	0.0314106	-2.83503	-0.869683
k__Bacteria;p__Firmicutes;c__Clostridia;o__Clostridiales;f__Ruminococcaceae;g__	11.2036	11.804	0	1.55458	0	2.65995	3.68085	3.80433	11.5038	0.300222	1.05363	1.29762	3.74259	0.0617389	-3.44867	-1.62
k__Bacteria;p__Firmicutes;c__Clostridia;o__Clostridiales;f__Ruminococcaceae;g__Anaerofilum	0	0.415173	0	0	0	0	0	0	0.207587	0.207587	0	0	0	0	Log2(0)	Log2(0)
k__Bacteria;p__Firmicutes;c__Clostridia;o__Clostridiales;f__Ruminococcaceae;g__Butyricicoccus	0.990719	0.380212	0	0	0	0	0	0	0.685465	0.305254	0	0	0	0	Log2(0)	Log2(0)
k__Bacteria;p__Firmicutes;c__Clostridia;o__Clostridiales;f__Ruminococcaceae;g__Clostridium	0.121538	0.520059	0	0	0	0.104382	0.467253	0	0.320799	0.199261	0.0260956	0.0521911	0.233626	0.233626	-3.61979	-0.457465
k__Bacteria;p__Firmicutes;c__Clostridia;o__Clostridiales;f__Ruminococcaceae;g__Faecalibacterium	2.39761	1.14938	1.40894	0	1.9204	0	0.134064	0.0138411	1.77349	0.624119	0.832334	0.983517	0.0739526	0.0601115	-1.09136	-4.58385
k__Bacteria;p__Firmicutes;c__Clostridia;o__Clostridiales;f__Ruminococcaceae;g__Gemmiger	0.290955	0.384582	0	0	0	0	0	0	0.337768	0.0468136	0	0	0	0	Log2(0)	Log2(0)
k__Bacteria;p__Firmicutes;c__Clostridia;o__Clostridiales;f__Ruminococcaceae;g__Oscillospira	1.11226	0.87842	0	0	0	2.24422	1.8769	2.2561	0.995338	0.116919	0.561055	1.12211	2.0665	0.189601	-0.827046	1.05393
k__Bacteria;p__Firmicutes;c__Clostridia;o__Clostridiales;f__Ruminococcaceae;g__Ruminococcus	1.97775	4.58002	0	0	0	0.458922	0.376562	0.320323	3.27889	1.30113	0.11473	0.229461	0.348443	0.0281199	-4.83689	-3.23421
k__Bacteria;p__Firmicutes;c__Clostridia;o__Clostridiales;f__Ruminococcaceae;g__Subdoligranulum	0.478786	0	0	0	0	0	0	0	0.239393	0.239393	0	0	0	0	Log2(0)	Log2(0)
k__Bacteria;p__Firmicutes;c__Clostridia;o__Clostridiales;f__Syntrophomonadaceae;g__Syntrophomonas	0	0	0	0	0	0	0.161666	0	0	0	0	0	0.0808328	0.0808328	Undetermined	Undetermined
k__Bacteria;p__Firmicutes;c__Clostridia;o__Clostridiales;f__Veillonellaceae;g__Dialister	0.346199	0.388952	0	0	0	0	0	0	0.367576	0.0213764	0	0	0	0	Log2(0)	Log2(0)
k__Bacteria;p__Firmicutes;c__Clostridia;o__Clostridiales;f__Veillonellaceae;g__Megamonas	0	0	0	0	0	0.322145	0	0.290663	0	0	0.0805363	0.161073	0.145332	0.145332	Undetermined	Undetermined
k__Bacteria;p__Firmicutes;c__Clostridia;o__Clostridiales;f__Veillonellaceae;g__Phascolarctobacterium	0.368297	0	0	0	0	0	0	0	0.184148	0.184148	0	0	0	0	Log2(0)	Log2(0)
k__Bacteria;p__Firmicutes;c__Clostridia;o__Clostridiales;f__Veillonellaceae;g__Veillonella	0.257808	0.555021	0	0	0	0	0	0	0.406415	0.148607	0	0	0	0	Log2(0)	Log2(0)
k__Bacteria;p__Firmicutes;c__Clostridia;o__Clostridiales;f__[Mogibacteriaceae];g__	0.839717	1.16686	0	0	0	0.134977	0	0.172025	1.00329	0.163569	0.0337443	0.0674885	0.0860126	0.0860126	-4.89395	-3.54404
k__Bacteria;p__Firmicutes;c__Clostridia;o__Clostridiales;f__[Tissierellaceae];g__	0	0	0	0	0	0.136777	0	0	0	0	0.0341942	0.0683884	0	0	Undetermined	Undetermined
k__Bacteria;p__Firmicutes;c__Clostridia;o__Clostridiales;f__[Tissierellaceae];g__Anaerococcus	0	0	1.37415	0	0	0.475119	0.287844	0.476529	0	0	0.462318	0.647838	0.382186	0.094343	Undetermined	Undetermined
k__Bacteria;p__Firmicutes;c__Clostridia;o__Clostridiales;f__[Tissierellaceae];g__Finegoldia	0	0	1.14803	0	0	0.199766	0.325303	0	0	0	0.336948	0.548858	0.162651	0.162651	Undetermined	Undetermined
k__Bacteria;p__Firmicutes;c__Clostridia;o__Clostridiales;f__[Tissierellaceae];g__Parvimonas	0	0	0	0	0	0	0.14195	0	0	0	0	0	0.0709751	0.0709751	Undetermined	Undetermined
k__Bacteria;p__Firmicutes;c__Clostridia;o__Clostridiales;f__[Tissierellaceae];g__Peptoniphilus	0.368297	0	0	0	0	0.0773868	0	0.0968877	0.184148	0.184148	0.0193467	0.0386934	0.0484439	0.0484439	-3.25071	-1.92648
k__Bacteria;p__Firmicutes;c__Clostridia;o__Clostridiales;f__[Tissierellaceae];g__Sedimentibacter	0	0	0	0	0	0	0	0.079092	0	0	0	0	0.039546	0.039546	Undetermined	Undetermined
k__Bacteria;p__Firmicutes;c__Clostridia;o__Clostridiales;f__[Tissierellaceae];g__WAL_1855D	0.338833	0	0	0	0	0	0	0	0.169417	0.169417	0	0	0	0	Log2(0)	Log2(0)
k__Bacteria;p__Firmicutes;c__Clostridia;o__Natranaerobiales;f__ML1228J-1;g__	0	0	0	0	0	0.201566	0	0	0	0	0.0503914	0.100783	0	0	Undetermined	Undetermined
k__Bacteria;p__Firmicutes;c__Erysipelotrichi;o__Erysipelotrichales;f__Erysipelotrichaceae;__	0	0	0	0	0	0	0.108434	0	0	0	0	0	0.0542171	0.0542171	Undetermined	Undetermined
k__Bacteria;p__Firmicutes;c__Erysipelotrichi;o__Erysipelotrichales;f__Erysipelotrichaceae;g__	0.600324	0	0	0	0	0	0	0	0.300162	0.300162	0	0	0	0	Log2(0)	Log2(0)
k__Bacteria;p__Firmicutes;c__Erysipelotrichi;o__Erysipelotrichales;f__Erysipelotrichaceae;g__Allobaculum	0.40881	0	0	0	0	0.602898	0.362762	0.852217	0.204405	0.204405	0.150724	0.301449	0.607489	0.244727	-0.439517	1.57143
k__Bacteria;p__Firmicutes;c__Erysipelotrichi;o__Erysipelotrichales;f__Erysipelotrichaceae;g__Catenibacterium	0	0	0	0	0	0.424728	0.236584	0.42512	0	0	0.106182	0.212364	0.330852	0.0942679	Undetermined	Undetermined
k__Bacteria;p__Firmicutes;c__Erysipelotrichi;o__Erysipelotrichales;f__Erysipelotrichaceae;g__Clostridium	0	0	0	0	0	0.11878	0	0.205639	0	0	0.029695	0.0593899	0.10282	0.10282	Undetermined	Undetermined
k__Bacteria;p__Firmicutes;c__Erysipelotrichi;o__Erysipelotrichales;f__Erysipelotrichaceae;g__Holdemania	0.360931	0	0	0	0	0	0	0	0.180466	0.180466	0	0	0	0	Log2(0)	Log2(0)
k__Bacteria;p__Firmicutes;c__Erysipelotrichi;o__Erysipelotrichales;f__Erysipelotrichaceae;g__[Eubacterium]	0.497201	0	0	0	0	0.133177	0	0	0.2486	0.2486	0.0332943	0.0665887	0	0	-2.90048	Log2(0)
k__Bacteria;p__Fusobacteria;c__Fusobacteriia;o__Fusobacteriales;f__Fusobacteriaceae;g__	0	0	0	0	0	0.340142	0.599345	0.652509	0	0	0.0850355	0.170071	0.625927	0.0265819	Undetermined	Undetermined
k__Bacteria;p__Fusobacteria;c__Fusobacteriia;o__Fusobacteriales;f__Fusobacteriaceae;g__Cetobacterium	0	0	0	0	0	0.448124	0	0.126547	0	0	0.112031	0.224062	0.0632736	0.0632736	Undetermined	Undetermined
k__Bacteria;p__Fusobacteria;c__Fusobacteriia;o__Fusobacteriales;f__Leptotrichiaceae;g__Leptotrichia	0	0	0	0	0	0.0503914	0	0	0	0	0.0125979	0.0251957	0	0	Undetermined	Undetermined
k__Bacteria;p__GN02;c__BD1-5;o__;f__;g__	0	0	0	0	0	0	0.108434	0	0	0	0	0	0.0542171	0.0542171	Undetermined	Undetermined
k__Bacteria;p__Gemmatimonadetes;c__Gemm-1;o__;f__;g__	0	0	0	0	0	0	0	0.229367	0	0	0	0	0.114683	0.114683	Undetermined	Undetermined
k__Bacteria;p__Gemmatimonadetes;c__Gemm-2;o__;f__;g__	0	0	0.834928	0	0	0	0	0	0	0	0.208732	0.417464	0	0	Undetermined	Undetermined
k__Bacteria;p__Gemmatimonadetes;c__Gemmatimonadetes;o__Gemmatimonadales;f__;g__	0	0	0	0	0	0.11698	0.124206	0	0	0	0.029245	0.0584901	0.0621032	0.0621032	Undetermined	Undetermined
k__Bacteria;p__Gemmatimonadetes;c__Gemmatimonadetes;o__Gemmatimonadales;f__Ellin5301;g__	0	0	0	0	0	0	0	0.0079092	0	0	0	0	0.0039546	0.0039546	Undetermined	Undetermined
k__Bacteria;p__Gemmatimonadetes;c__Gemmatimonadetes;o__Gemmatimonadales;f__Gemmatimonadaceae;g__Gemmatimonas	0.294638	0	0	0	0	0.0701881	0	0	0.147319	0.147319	0.017547	0.035094	0	0	-3.06964	Log2(0)
k__Bacteria;p__Nitrospirae;c__Nitrospira;o__Nitrospirales;f__0319-6A21;g__	0	0	0	0	0	0	0	0.0435006	0	0	0	0	0.0217503	0.0217503	Undetermined	Undetermined
k__Bacteria;p__Nitrospirae;c__Nitrospira;o__Nitrospirales;f__Nitrospiraceae;g__Nitrospira	0	0	1.33936	0	0	0	0.181381	0	0	0	0.334841	0.669682	0.0906904	0.0906904	Undetermined	Undetermined
k__Bacteria;p__Nitrospirae;c__Nitrospira;o__Nitrospirales;f__[Thermodesulfovibrionaceae];__	0	0	0	0	0	0	0	0.144343	0	0	0	0	0.0721715	0.0721715	Undetermined	Undetermined
k__Bacteria;p__Planctomycetes;c__OM190;o__;f__;g__	0	0	0	0	0	0.0755872	0	0	0	0	0.0188968	0.0377936	0	0	Undetermined	Undetermined
k__Bacteria;p__Planctomycetes;c__OM190;o__CL500-15;f__;g__	0	0	0	0	1.25445	0	0.126178	0	0	0	0.313613	0.627226	0.063089	0.063089	Undetermined	Undetermined
k__Bacteria;p__Planctomycetes;c__OM190;o__agg27;f__;g__	0	0	0	1.48699	0	0	0	0	0	0	0.371747	0.743494	0	0	Undetermined	Undetermined
k__Bacteria;p__Planctomycetes;c__Phycisphaerae;o__Phycisphaerales;f__;g__	0	0	0.974082	4.02163	0	0	0	0	0	0	1.24893	1.90465	0	0	Undetermined	Undetermined
k__Bacteria;p__Planctomycetes;c__Phycisphaerae;o__Phycisphaerales;f__Phycisphaeraceae;g__	0	0	0	0	0	0.0719878	0	0.0039546	0	0	0.0179969	0.0359939	0.0019773	0.0019773	Undetermined	Undetermined
k__Bacteria;p__Planctomycetes;c__Phycisphaerae;o__WD2101;f__;g__	0	0	0	0	1.3164	0	0.175466	0	0	0	0.3291	0.6582	0.0877331	0.0877331	Undetermined	Undetermined
k__Bacteria;p__Planctomycetes;c__Planctomycetia;o__Gemmatales;f__Gemmataceae;g__	0.0405127	0	0	0	0	0	0.096605	0	0.0202563	0.0202563	0	0	0.0483025	0.0483025	Log2(0)	1.25373
k__Bacteria;p__Planctomycetes;c__Planctomycetia;o__Gemmatales;f__Gemmataceae;g__Gemmata	0	0.069924	0	0	0	0.147575	0	0.166093	0.034962	0.034962	0.0368937	0.0737875	0.0830466	0.0830466	0.0775887	1.24813
k__Bacteria;p__Planctomycetes;c__Planctomycetia;o__Gemmatales;f__Isosphaeraceae;g__	0	0	0	1.21663	0	0	0	0	0	0	0.304157	0.608314	0	0	Undetermined	Undetermined
k__Bacteria;p__Planctomycetes;c__Planctomycetia;o__Gemmatales;f__Isosphaeraceae;g__Nostocoida	0	0	0	0	0	0.151174	0.118292	0	0	0	0.0377936	0.0755872	0.0591459	0.0591459	Undetermined	Undetermined
k__Bacteria;p__Planctomycetes;c__Planctomycetia;o__Pirellulales;f__Pirellulaceae;g__	0.23571	0.332139	0.974082	0	0.975685	0.251957	0.122235	0.150275	0.283924	0.0482144	0.550431	0.500794	0.136255	0.01402	0.955055	-1.0592
k__Bacteria;p__Planctomycetes;c__Planctomycetia;o__Pirellulales;f__Pirellulaceae;g__Pirellula	0	0	0	0	0	0	0.110406	0	0	0	0	0	0.0552029	0.0552029	Undetermined	Undetermined
k__Bacteria;p__Planctomycetes;c__Planctomycetia;o__Planctomycetales;f__Planctomycetaceae;g__Planctomyces	0.23571	0.131107	0	0	0	0	0	0	0.183409	0.0523013	0	0	0	0	Log2(0)	Log2(0)
k__Bacteria;p__Planctomycetes;c__vadinHA49;o__DH61;f__;g__	0	0.139848	0	0	0	0	0	0	0.069924	0.069924	0	0	0	0	Log2(0)	Log2(0)
k__Bacteria;p__Proteobacteria;__;__;__;__	0	0	0	0	0	0.140376	0.157722	0.54969	0	0	0.035094	0.0701881	0.353706	0.195984	Undetermined	Undetermined
k__Bacteria;p__Proteobacteria;c__Alphaproteobacteria;__;__;__	0	0	1.11324	0	1.1925	0.845856	0.425851	0.150275	0	0	0.787899	0.5458	0.288063	0.137788	Undetermined	Undetermined
k__Bacteria;p__Proteobacteria;c__Alphaproteobacteria;o__;f__;g__	0.0626105	0	3.09619	0	2.64829	0	0	0.221458	0.0313052	0.0313052	1.43612	1.66834	0.110729	0.110729	5.51963	1.82255
k__Bacteria;p__Proteobacteria;c__Alphaproteobacteria;o__BD7-3;f__;g__	0.552445	0	0	0	0	0	0	0	0.276223	0.276223	0	0	0	0	Log2(0)	Log2(0)
k__Bacteria;p__Proteobacteria;c__Alphaproteobacteria;o__Caulobacterales;f__Caulobacteraceae;__	0	0	0	0	0	0.0323945	0.0611175	0.407324	0	0	0.00809862	0.0161972	0.234221	0.173103	Undetermined	Undetermined
k__Bacteria;p__Proteobacteria;c__Alphaproteobacteria;o__Caulobacterales;f__Caulobacteraceae;g__Brevundimonas	0	0	0	0	0	0	0	0.235299	0	0	0	0	0.117649	0.117649	Undetermined	Undetermined
k__Bacteria;p__Proteobacteria;c__Alphaproteobacteria;o__Caulobacterales;f__Caulobacteraceae;g__Phenylobacterium	0	0	0	0	0	0.241159	0	0	0	0	0.0602898	0.12058	0	0	Undetermined	Undetermined
k__Bacteria;p__Proteobacteria;c__Alphaproteobacteria;o__Kiloniellales;f__;g__	0	0	0	0	0	0	0.130121	0	0	0	0	0	0.0650605	0.0650605	Undetermined	Undetermined
k__Bacteria;p__Proteobacteria;c__Alphaproteobacteria;o__RF32;f__;g__	0.228344	0	0	0	0	0.156573	0.492883	0.237276	0.114172	0.114172	0.0391433	0.0782867	0.365079	0.127803	-1.54437	1.677
k__Bacteria;p__Proteobacteria;c__Alphaproteobacteria;o__Rhizobiales;__;__	0	0	1.72204	1.28422	0	0.656888	0.132093	0.0850239	0	0	0.915786	0.750883	0.108558	0.0235343	Undetermined	Undetermined
k__Bacteria;p__Proteobacteria;c__Alphaproteobacteria;o__Rhizobiales;f__;g__	0	0	0	0	0	0	0.138007	0.259026	0	0	0	0	0.198517	0.0605096	Undetermined	Undetermined
k__Bacteria;p__Proteobacteria;c__Alphaproteobacteria;o__Rhizobiales;f__Aurantimonadaceae;g__Aurantimonas	0	0	0	0	0.78984	0	0	0	0	0	0.19746	0.39492	0	0	Undetermined	Undetermined
k__Bacteria;p__Proteobacteria;c__Alphaproteobacteria;o__Rhizobiales;f__Beijerinckiaceae;__	0	0	0	0	0	0.0629893	0	0	0	0	0.0157473	0.0314946	0	0	Undetermined	Undetermined
k__Bacteria;p__Proteobacteria;c__Alphaproteobacteria;o__Rhizobiales;f__Bradyrhizobiaceae;__	0	0	0	0	0	0.331144	0.112377	0.140388	0	0	0.0827859	0.165572	0.126383	0.0140055	Undetermined	Undetermined
k__Bacteria;p__Proteobacteria;c__Alphaproteobacteria;o__Rhizobiales;f__Bradyrhizobiaceae;g__Balneimonas	0	0	2.40042	0	1.93588	0.12058	0.181381	0	0	0	1.11422	1.23265	0.0906904	0.0906904	Undetermined	Undetermined
k__Bacteria;p__Proteobacteria;c__Alphaproteobacteria;o__Rhizobiales;f__Brucellaceae;__	0	0	0	0	0	0.161972	0	0	0	0	0.0404931	0.0809862	0	0	Undetermined	Undetermined
k__Bacteria;p__Proteobacteria;c__Alphaproteobacteria;o__Rhizobiales;f__Brucellaceae;g__Ochrobactrum	0	0	0	0	0	0	0.153779	0	0	0	0	0	0.0768897	0.0768897	Undetermined	Undetermined
k__Bacteria;p__Proteobacteria;c__Alphaproteobacteria;o__Rhizobiales;f__Hyphomicrobiaceae;__	0	0	0	0	0	0.241159	0.171523	0.118638	0	0	0.0602898	0.12058	0.145081	0.0264426	Undetermined	Undetermined
k__Bacteria;p__Proteobacteria;c__Alphaproteobacteria;o__Rhizobiales;f__Hyphomicrobiaceae;g__	0	0	0	0	0	0.300549	0.0512598	0	0	0	0.0751372	0.150274	0.0256299	0.0256299	Undetermined	Undetermined
k__Bacteria;p__Proteobacteria;c__Alphaproteobacteria;o__Rhizobiales;f__Hyphomicrobiaceae;g__Devosia	0	0	0	0	0	0	0.104491	0	0	0	0	0	0.0522456	0.0522456	Undetermined	Undetermined
k__Bacteria;p__Proteobacteria;c__Alphaproteobacteria;o__Rhizobiales;f__Hyphomicrobiaceae;g__Filomicrobium	0	0	0	0	0	0.0611896	0	0	0	0	0.0152974	0.0305948	0	0	Undetermined	Undetermined
k__Bacteria;p__Proteobacteria;c__Alphaproteobacteria;o__Rhizobiales;f__Hyphomicrobiaceae;g__Hyphomicrobium	0	0.284066	0	0	0	0.106182	0	0	0.142033	0.142033	0.0265455	0.053091	0	0	-2.41969	Log2(0)
k__Bacteria;p__Proteobacteria;c__Alphaproteobacteria;o__Rhizobiales;f__Hyphomicrobiaceae;g__Pseudovibrio	0	0	0	0	0	0	0.197153	0	0	0	0	0	0.0985766	0.0985766	Undetermined	Undetermined
k__Bacteria;p__Proteobacteria;c__Alphaproteobacteria;o__Rhizobiales;f__Hyphomicrobiaceae;g__Rhodoplanes	0	0	0	0	0	0	0.291787	0	0	0	0	0	0.145893	0.145893	Undetermined	Undetermined
k__Bacteria;p__Proteobacteria;c__Alphaproteobacteria;o__Rhizobiales;f__Methylobacteriaceae;g__Methylobacterium	0	0	0	3.17675	0	0.0593899	0.179409	0.172025	0	0	0.809035	1.57872	0.175717	0.00369209	Undetermined	Undetermined
k__Bacteria;p__Proteobacteria;c__Alphaproteobacteria;o__Rhizobiales;f__Methylocystaceae;g__Methylosinus	0	0	0	0	0	0	0	0.098865	0	0	0	0	0.0494325	0.0494325	Undetermined	Undetermined
k__Bacteria;p__Proteobacteria;c__Alphaproteobacteria;o__Rhizobiales;f__Phyllobacteriaceae;__	0	0	0	0	0	0	0.0768897	0	0	0	0	0	0.0384449	0.0384449	Undetermined	Undetermined
k__Bacteria;p__Proteobacteria;c__Alphaproteobacteria;o__Rhizobiales;f__Rhizobiaceae;__	0	0.336509	0	0	0	0.332943	0	0	0.168255	0.168255	0.0832358	0.166472	0	0	-1.01537	Log2(0)
k__Bacteria;p__Proteobacteria;c__Alphaproteobacteria;o__Rhizobiales;f__Rhizobiaceae;g__Rhizobium	0	0	0	0	0	0.332943	0.14195	0.21948	0	0	0.0832358	0.166472	0.180715	0.0387651	Undetermined	Undetermined
k__Bacteria;p__Proteobacteria;c__Alphaproteobacteria;o__Rhizobiales;f__Rhizobiaceae;g__Shinella	0.184148	0	0	0	0	0	0	0	0.0920742	0.0920742	0	0	0	0	Log2(0)	Log2(0)
k__Bacteria;p__Proteobacteria;c__Alphaproteobacteria;o__Rhizobiales;f__Rhizobiaceae;g__Sinorhizobium	0	0	0	0	0	0.127778	0.175466	0	0	0	0.0319446	0.0638891	0.0877331	0.0877331	Undetermined	Undetermined
k__Bacteria;p__Proteobacteria;c__Alphaproteobacteria;o__Rhizobiales;f__Xanthobacteraceae;__	0	0	0	0	0	0	0.136036	0	0	0	0	0	0.0680178	0.0680178	Undetermined	Undetermined
k__Bacteria;p__Proteobacteria;c__Alphaproteobacteria;o__Rhizobiales;f__Xanthobacteraceae;g__Ancylobacter	0	0.205402	0	0	0	0	0	0	0.102701	0.102701	0	0	0	0	Log2(0)	Log2(0)
k__Bacteria;p__Proteobacteria;c__Alphaproteobacteria;o__Rhodobacterales;f__Hyphomonadaceae;g__	0	0	0	0	0	0	0.159694	0	0	0	0	0	0.079847	0.079847	Undetermined	Undetermined
k__Bacteria;p__Proteobacteria;c__Alphaproteobacteria;o__Rhodobacterales;f__Hyphomonadaceae;g__Woodsholea	0	0	0	4.29199	0	0	0	0	0	0	1.073	2.146	0	0	Undetermined	Undetermined
k__Bacteria;p__Proteobacteria;c__Alphaproteobacteria;o__Rhodobacterales;f__Rhodobacteraceae;__	0.191514	1.6301	3.72239	0	5.88509	1.54234	1.54765	0.476529	0.910808	0.719294	2.78745	2.56837	1.01209	0.535561	1.61373	0.152119
k__Bacteria;p__Proteobacteria;c__Alphaproteobacteria;o__Rhodobacterales;f__Rhodobacteraceae;g__Albidovulum	0	0	0	0	0	0.0629893	0	0.725669	0	0	0.0157473	0.0314946	0.362835	0.362835	Undetermined	Undetermined
k__Bacteria;p__Proteobacteria;c__Alphaproteobacteria;o__Rhodobacterales;f__Rhodobacteraceae;g__Paracoccus	0	0.319028	0	0	0	0	0.276014	0.338118	0.159514	0.159514	0	0	0.307066	0.031052	Log2(0)	0.944867
k__Bacteria;p__Proteobacteria;c__Alphaproteobacteria;o__Rhodobacterales;f__Rhodobacteraceae;g__Phaeobacter	0	0	1.09584	0	1.62614	0	0	0	0	0	0.680496	0.815048	0	0	Undetermined	Undetermined
k__Bacteria;p__Proteobacteria;c__Alphaproteobacteria;o__Rhodobacterales;f__Rhodobacteraceae;g__Rubellimicrobium	0	0.555021	1.68725	0	0	0	0.0709751	0	0.277511	0.277511	0.421812	0.843625	0.0354876	0.0354876	0.604058	-2.96716
k__Bacteria;p__Proteobacteria;c__Alphaproteobacteria;o__Rhodobacterales;f__Rhodobacteraceae;g__Thalassobius	0	0	0	0	0	0	0.0433737	0.19773	0	0	0	0	0.120552	0.0771782	Undetermined	Undetermined
k__Bacteria;p__Proteobacteria;c__Alphaproteobacteria;o__Rhodospirillales;f__;g__	0.441956	0	0	0	0	0	0.220811	0.098865	0.220978	0.220978	0	0	0.159838	0.0609732	Log2(0)	-0.467291
k__Bacteria;p__Proteobacteria;c__Alphaproteobacteria;o__Rhodospirillales;f__Acetobacteraceae;g__Roseococcus	0	0	0	0	0	0	0	0.10282	0	0	0	0	0.0514098	0.0514098	Undetermined	Undetermined
k__Bacteria;p__Proteobacteria;c__Alphaproteobacteria;o__Rhodospirillales;f__Acetobacteraceae;g__Roseomonas	0	0	0	0	0	0	0	0.0850239	0	0	0	0	0.042512	0.042512	Undetermined	Undetermined
k__Bacteria;p__Proteobacteria;c__Alphaproteobacteria;o__Rhodospirillales;f__Rhodospirillaceae;g__	0.353565	0	0	0	0	0.104382	0	0.330209	0.176783	0.176783	0.0260956	0.0521911	0.165105	0.165105	-2.7601	-0.0985956
k__Bacteria;p__Proteobacteria;c__Alphaproteobacteria;o__Rhodospirillales;f__Rhodospirillaceae;g__Reyranella	0	0	0	0	0	0	0.0532313	0	0	0	0	0	0.0266157	0.0266157	Undetermined	Undetermined
k__Bacteria;p__Proteobacteria;c__Alphaproteobacteria;o__Rhodospirillales;f__Rhodospirillaceae;g__Skermanella	0	0	0	0	0	0	0.00985766	0.170048	0	0	0	0	0.0899528	0.0800951	Undetermined	Undetermined
k__Bacteria;p__Proteobacteria;c__Alphaproteobacteria;o__Rhodospirillales;f__Rhodospirillaceae;g__Thalassobaculum	0	0	1.06105	0	1.59517	0	0	0	0	0	0.664056	0.797186	0	0	Undetermined	Undetermined
k__Bacteria;p__Proteobacteria;c__Alphaproteobacteria;o__Rickettsiales;f__;g__	0.143636	0	0	0	0	0.208765	0	0	0.0718179	0.0718179	0.0521911	0.104382	0	0	-0.460539	Log2(0)
k__Bacteria;p__Proteobacteria;c__Alphaproteobacteria;o__Rickettsiales;f__Anaplasmataceae;__	0	0	0	0	0	0.134977	0.118292	0.241231	0	0	0.0337443	0.0674885	0.179761	0.0614694	Undetermined	Undetermined
k__Bacteria;p__Proteobacteria;c__Alphaproteobacteria;o__Rickettsiales;f__Anaplasmataceae;g__Neorickettsia	0	0	0	0	0	0	0	0.150275	0	0	0	0	0.0751374	0.0751374	Undetermined	Undetermined
k__Bacteria;p__Proteobacteria;c__Alphaproteobacteria;o__Rickettsiales;f__Pelagibacteraceae;g__Pelagibacter	0	0	0	0	0	0	0.268128	0	0	0	0	0	0.134064	0.134064	Undetermined	Undetermined
k__Bacteria;p__Proteobacteria;c__Alphaproteobacteria;o__Rickettsiales;f__Rickettsiaceae;g__Rickettsia	0	0	0	1.82494	0	0	0	0	0	0	0.456235	0.91247	0	0	Undetermined	Undetermined
k__Bacteria;p__Proteobacteria;c__Alphaproteobacteria;o__Rickettsiales;f__mitochondria;__	0.0626105	0	0	0	0	0.377936	0.274043	0	0.0313052	0.0313052	0.0944839	0.188968	0.137021	0.137021	1.59366	2.12993
k__Bacteria;p__Proteobacteria;c__Alphaproteobacteria;o__Rickettsiales;f__mitochondria;g__	0	0	0	0	0	0	0.11632	0	0	0	0	0	0.0581602	0.0581602	Undetermined	Undetermined
k__Bacteria;p__Proteobacteria;c__Alphaproteobacteria;o__Rickettsiales;f__mitochondria;g__Angiopteris	0	0	0	0	0	0	0.248413	0	0	0	0	0	0.124206	0.124206	Undetermined	Undetermined
k__Bacteria;p__Proteobacteria;c__Alphaproteobacteria;o__Sphingomonadales;__;__	0	0	0	0	0	0.12058	0.151808	0	0	0	0.0301449	0.0602898	0.0759039	0.0759039	Undetermined	Undetermined
k__Bacteria;p__Proteobacteria;c__Alphaproteobacteria;o__Sphingomonadales;f__;g__	0	0	0	0	0.836302	0	0	0	0	0	0.209075	0.418151	0	0	Undetermined	Undetermined
k__Bacteria;p__Proteobacteria;c__Alphaproteobacteria;o__Sphingomonadales;f__Erythrobacteraceae;__	0	0	0	0	0	0	0.205039	0	0	0	0	0	0.10252	0.10252	Undetermined	Undetermined
k__Bacteria;p__Proteobacteria;c__Alphaproteobacteria;o__Sphingomonadales;f__Erythrobacteraceae;g__Erythromicrobium	0	0	0	0	0	0	0.0985766	0	0	0	0	0	0.0492883	0.0492883	Undetermined	Undetermined
k__Bacteria;p__Proteobacteria;c__Alphaproteobacteria;o__Sphingomonadales;f__Erythrobacteraceae;g__Porphyrobacter	0	0	0	0	1.37835	0.172771	0	0	0	0	0.38778	0.665383	0	0	Undetermined	Undetermined
k__Bacteria;p__Proteobacteria;c__Alphaproteobacteria;o__Sphingomonadales;f__Sphingomonadaceae;__	0.206246	0	0	0	0	0.226761	0.276014	0	0.103123	0.103123	0.0566904	0.113381	0.138007	0.138007	-0.863193	0.420375
k__Bacteria;p__Proteobacteria;c__Alphaproteobacteria;o__Sphingomonadales;f__Sphingomonadaceae;g__	0	0	0	0	0	0	0.0690036	0	0	0	0	0	0.0345018	0.0345018	Undetermined	Undetermined
k__Bacteria;p__Proteobacteria;c__Alphaproteobacteria;o__Sphingomonadales;f__Sphingomonadaceae;g__Kaistobacter	0	0	0	0	0	0	0.0729467	0	0	0	0	0	0.0364733	0.0364733	Undetermined	Undetermined
k__Bacteria;p__Proteobacteria;c__Alphaproteobacteria;o__Sphingomonadales;f__Sphingomonadaceae;g__Novosphingobium	0	0	0	0	0	0.309547	0.341075	0.512121	0	0	0.0773868	0.154774	0.426598	0.085523	Undetermined	Undetermined
k__Bacteria;p__Proteobacteria;c__Alphaproteobacteria;o__Sphingomonadales;f__Sphingomonadaceae;g__Sphingobium	0	0	0	0	0	0.313147	0.00591459	0	0	0	0.0782867	0.156573	0.0029573	0.0029573	Undetermined	Undetermined
k__Bacteria;p__Proteobacteria;c__Alphaproteobacteria;o__Sphingomonadales;f__Sphingomonadaceae;g__Sphingomonas	0	0.284066	1.94816	0	0	0.0737875	0.236584	0.0909558	0.142033	0.142033	0.505488	0.962413	0.16377	0.072814	1.83145	0.205443
k__Bacteria;p__Proteobacteria;c__Alphaproteobacteria;o__Sphingomonadales;f__Sphingomonadaceae;g__Zymomonas	0	0	0	0	0	0	0.0906904	0	0	0	0	0	0.0453452	0.0453452	Undetermined	Undetermined
k__Bacteria;p__Proteobacteria;c__Betaproteobacteria;__;__;__	0	0	0	0	1.02215	0.287951	0.688064	0.577372	0	0	0.327524	0.482566	0.632718	0.0553463	Undetermined	Undetermined
k__Bacteria;p__Proteobacteria;c__Betaproteobacteria;o__;f__;g__	0	0	0	0	0	0.151174	0.122235	0.185866	0	0	0.0377936	0.0755872	0.154051	0.0318157	Undetermined	Undetermined
k__Bacteria;p__Proteobacteria;c__Betaproteobacteria;o__Burkholderiales;__;__	0.257808	0	0	0	0	0	0.208982	0.0850239	0.128904	0.128904	0	0	0.147003	0.0619792	Log2(0)	0.18955
k__Bacteria;p__Proteobacteria;c__Betaproteobacteria;o__Burkholderiales;f__Alcaligenaceae;__	0	0.069924	0	0	1.65712	0	0	0	0.034962	0.034962	0.414279	0.828558	0	0	3.56674	Log2(0)
k__Bacteria;p__Proteobacteria;c__Betaproteobacteria;o__Burkholderiales;f__Alcaligenaceae;g__	0	0	0	0	0	0.322145	0	0.130502	0	0	0.0805363	0.161073	0.0652509	0.0652509	Undetermined	Undetermined
k__Bacteria;p__Proteobacteria;c__Betaproteobacteria;o__Burkholderiales;f__Alcaligenaceae;g__Sutterella	0	0.17044	0	0	0	0.208765	0	0.114683	0.0852198	0.0852198	0.0521911	0.104382	0.0573417	0.0573417	-0.707384	-0.571604
k__Bacteria;p__Proteobacteria;c__Betaproteobacteria;o__Burkholderiales;f__Burkholderiaceae;g__Burkholderia	0	0	0	1.96012	0	0.152974	0.0709751	0	0	0	0.528274	0.957285	0.0354876	0.0354876	Undetermined	Undetermined
k__Bacteria;p__Proteobacteria;c__Betaproteobacteria;o__Burkholderiales;f__Burkholderiaceae;g__Lautropia	0	0	0	0	0	0	0.0887189	0	0	0	0	0	0.0443594	0.0443594	Undetermined	Undetermined
k__Bacteria;p__Proteobacteria;c__Betaproteobacteria;o__Burkholderiales;f__Comamonadaceae;__	0.784473	0.70798	3.70499	4.83271	1.73455	4.39845	3.54087	3.49784	0.746226	0.0382463	3.66768	1.36988	3.51936	0.0215125	2.29718	2.23763
k__Bacteria;p__Proteobacteria;c__Betaproteobacteria;o__Burkholderiales;f__Comamonadaceae;g__Acidovorax	0	0	0	0	0	0.188968	0.157722	0.187844	0	0	0.047242	0.0944839	0.172783	0.0150605	Undetermined	Undetermined
k__Bacteria;p__Proteobacteria;c__Betaproteobacteria;o__Burkholderiales;f__Comamonadaceae;g__Brachymonas	0	0	0	0	0	0	0.2701	0	0	0	0	0	0.13505	0.13505	Undetermined	Undetermined
k__Bacteria;p__Proteobacteria;c__Betaproteobacteria;o__Burkholderiales;f__Comamonadaceae;g__Hydrogenophaga	0	0	0	0	0	0.242959	0	0.336141	0	0	0.0607397	0.121479	0.168071	0.168071	Undetermined	Undetermined
k__Bacteria;p__Proteobacteria;c__Betaproteobacteria;o__Burkholderiales;f__Comamonadaceae;g__Leptothrix	0	0	0	0	0	0.00539908	0	0.116661	0	0	0.00134977	0.00269954	0.0583304	0.0583304	Undetermined	Undetermined
k__Bacteria;p__Proteobacteria;c__Betaproteobacteria;o__Burkholderiales;f__Comamonadaceae;g__Limnobacter	0	0	0	0	0	0	0	0.166093	0	0	0	0	0.0830466	0.0830466	Undetermined	Undetermined
k__Bacteria;p__Proteobacteria;c__Betaproteobacteria;o__Burkholderiales;f__Comamonadaceae;g__Methylibium	0	0	0	0	0	0	0.181381	0	0	0	0	0	0.0906904	0.0906904	Undetermined	Undetermined
k__Bacteria;p__Proteobacteria;c__Betaproteobacteria;o__Burkholderiales;f__Comamonadaceae;g__Pelomonas	0	0	0	0	0	0	0.114349	0	0	0	0	0	0.0571744	0.0571744	Undetermined	Undetermined
k__Bacteria;p__Proteobacteria;c__Betaproteobacteria;o__Burkholderiales;f__Comamonadaceae;g__RS62	0	0	0	0	0	0	0	0.130502	0	0	0	0	0.0652509	0.0652509	Undetermined	Undetermined
k__Bacteria;p__Proteobacteria;c__Betaproteobacteria;o__Burkholderiales;f__Comamonadaceae;g__Rubrivivax	0	0	1.28718	0	0	0	0	0	0	0	0.321795	0.64359	0	0	Undetermined	Undetermined
k__Bacteria;p__Proteobacteria;c__Betaproteobacteria;o__Burkholderiales;f__Comamonadaceae;g__Schlegelella	0	0	0	0	0	0.102583	0	0	0	0	0.0256456	0.0512913	0	0	Undetermined	Undetermined
k__Bacteria;p__Proteobacteria;c__Betaproteobacteria;o__Burkholderiales;f__Comamonadaceae;g__Sphaerotilus	0	0	0	0	0	0	0	0.158184	0	0	0	0	0.079092	0.079092	Undetermined	Undetermined
k__Bacteria;p__Proteobacteria;c__Betaproteobacteria;o__Burkholderiales;f__Comamonadaceae;g__Tepidimonas	0	0	0	0	1.25445	0.0683884	0.248413	0	0	0	0.33071	0.616671	0.124206	0.124206	Undetermined	Undetermined
k__Bacteria;p__Proteobacteria;c__Betaproteobacteria;o__Burkholderiales;f__Oxalobacteraceae;__	0	0	0	0	0	0	0.138007	0.116661	0	0	0	0	0.127334	0.0106732	Undetermined	Undetermined
k__Bacteria;p__Proteobacteria;c__Betaproteobacteria;o__Burkholderiales;f__Oxalobacteraceae;g__Herbaspirillum	0	0	0	0	0	0.205165	0	0	0	0	0.0512913	0.102583	0	0	Undetermined	Undetermined
k__Bacteria;p__Proteobacteria;c__Betaproteobacteria;o__Burkholderiales;f__Oxalobacteraceae;g__Massilia	0	0	0	0	0	0.134977	0.126178	0.114683	0	0	0.0337443	0.0674885	0.120431	0.00574728	Undetermined	Undetermined
k__Bacteria;p__Proteobacteria;c__Betaproteobacteria;o__Burkholderiales;f__Oxalobacteraceae;g__Oxalobacter	0.23571	0	0	0	0	0	0	0	0.117855	0.117855	0	0	0	0	Log2(0)	Log2(0)
k__Bacteria;p__Proteobacteria;c__Betaproteobacteria;o__Burkholderiales;f__Oxalobacteraceae;g__Polynucleobacter	0	0	0	0	0	0.0917844	0.307559	0.136434	0	0	0.0229461	0.0458922	0.221996	0.0855626	Undetermined	Undetermined
k__Bacteria;p__Proteobacteria;c__Betaproteobacteria;o__Ellin6067;f__;g__	0	0.319028	0	0	0	0	0.106463	0	0.159514	0.159514	0	0	0.0532313	0.0532313	Log2(0)	-1.58334
k__Bacteria;p__Proteobacteria;c__Betaproteobacteria;o__Hydrogenophilales;f__Hydrogenophilaceae;g__	0	0	0	0	0	0.17817	0	0	0	0	0.0445424	0.0890849	0	0	Undetermined	Undetermined
k__Bacteria;p__Proteobacteria;c__Betaproteobacteria;o__Hydrogenophilales;f__Hydrogenophilaceae;g__Thiobacillus	0	0	0	0	0	0.113381	0	0	0	0	0.0283452	0.0566904	0	0	Undetermined	Undetermined
k__Bacteria;p__Proteobacteria;c__Betaproteobacteria;o__IS-44;f__;g__	0	0	0	0	0	0	0.0611175	0.118638	0	0	0	0	0.0898777	0.0287603	Undetermined	Undetermined
k__Bacteria;p__Proteobacteria;c__Betaproteobacteria;o__MND1;f__;g__	0	0	0	0	0	0	0	0.154229	0	0	0	0	0.0771147	0.0771147	Undetermined	Undetermined
k__Bacteria;p__Proteobacteria;c__Betaproteobacteria;o__MWH-UniP1;f__;g__	0	0	0	0	0	0	0	0.128525	0	0	0	0	0.0642623	0.0642623	Undetermined	Undetermined
k__Bacteria;p__Proteobacteria;c__Betaproteobacteria;o__Methylophilales;f__Methylophilaceae;g__Methylotenera	0	0	0	0	0	0.109781	0.30953	0	0	0	0.0274453	0.0548907	0.154765	0.154765	Undetermined	Undetermined
k__Bacteria;p__Proteobacteria;c__Betaproteobacteria;o__Neisseriales;f__Neisseriaceae;__	0	0	0	0	0	0.251957	0.165609	0	0	0	0.0629893	0.125979	0.0828043	0.0828043	Undetermined	Undetermined
k__Bacteria;p__Proteobacteria;c__Betaproteobacteria;o__Neisseriales;f__Neisseriaceae;g__	0	0	0	0	0	0.241159	0.161666	0	0	0	0.0602898	0.12058	0.0808328	0.0808328	Undetermined	Undetermined
k__Bacteria;p__Proteobacteria;c__Betaproteobacteria;o__Neisseriales;f__Neisseriaceae;g__Neisseria	0.217295	0	0	0	0	0	0	0	0.108648	0.108648	0	0	0	0	Log2(0)	Log2(0)
k__Bacteria;p__Proteobacteria;c__Betaproteobacteria;o__Neisseriales;f__Neisseriaceae;g__Pseudogulbenkiania	0	0	0	0	0	0	0	0.170048	0	0	0	0	0.0850239	0.0850239	Undetermined	Undetermined
k__Bacteria;p__Proteobacteria;c__Betaproteobacteria;o__Neisseriales;f__Neisseriaceae;g__Vogesella	0	0	0	0	0	0.104382	0.185324	0	0	0	0.0260956	0.0521911	0.092662	0.092662	Undetermined	Undetermined
k__Bacteria;p__Proteobacteria;c__Betaproteobacteria;o__Procabacteriales;f__Procabacteriaceae;g__	0.331467	0	0	0	0	0	0	0	0.165734	0.165734	0	0	0	0	Log2(0)	Log2(0)
k__Bacteria;p__Proteobacteria;c__Betaproteobacteria;o__Rhodocyclales;f__Rhodocyclaceae;__	0	0	0	0	0	0.383335	0	0.221458	0	0	0.0958337	0.191667	0.110729	0.110729	Undetermined	Undetermined
k__Bacteria;p__Proteobacteria;c__Betaproteobacteria;o__Rhodocyclales;f__Rhodocyclaceae;g__Dechloromonas	0	0	0	0	0	0.113381	0.201096	0.239253	0	0	0.0283452	0.0566904	0.220175	0.0190786	Undetermined	Undetermined
k__Bacteria;p__Proteobacteria;c__Betaproteobacteria;o__Rhodocyclales;f__Rhodocyclaceae;g__Hydrogenophilus	0.357248	0	0	2.56844	0	0	0	0.0711828	0.178624	0.178624	0.642109	1.28422	0.0355914	0.0355914	1.84589	-2.32733
k__Bacteria;p__Proteobacteria;c__Betaproteobacteria;o__Rhodocyclales;f__Rhodocyclaceae;g__KD1-23	0	0	0	0	0	0	0	0.112706	0	0	0	0	0.0563531	0.0563531	Undetermined	Undetermined
k__Bacteria;p__Proteobacteria;c__Betaproteobacteria;o__SC-I-84;f__;g__	0	0	0	0	0.836302	0	0.143922	0.12457	0	0	0.209075	0.418151	0.134246	0.00967592	Undetermined	Undetermined
k__Bacteria;p__Proteobacteria;c__Deltaproteobacteria;__;__;__	0	0	0	0	0	0	0.145893	0.144343	0	0	0	0	0.145118	0.000775179	Undetermined	Undetermined
k__Bacteria;p__Proteobacteria;c__Deltaproteobacteria;o__Bdellovibrionales;f__Bdellovibrionaceae;g__Bdellovibrio	0	0.266585	0	0	0	0	0	0	0.133293	0.133293	0	0	0	0	Log2(0)	Log2(0)
k__Bacteria;p__Proteobacteria;c__Deltaproteobacteria;o__Desulfovibrionales;f__;g__	0	0	0	0	0	0	0	0.114683	0	0	0	0	0.0573417	0.0573417	Undetermined	Undetermined
k__Bacteria;p__Proteobacteria;c__Deltaproteobacteria;o__Desulfovibrionales;f__Desulfovibrionaceae;g__	0	0	0	0	0	0.622694	0.254328	0.440938	0	0	0.155674	0.311347	0.347633	0.0933053	Undetermined	Undetermined
k__Bacteria;p__Proteobacteria;c__Deltaproteobacteria;o__Desulfovibrionales;f__Desulfovibrionaceae;g__Desulfovibrio	0.243076	0	0	0	0	0.131378	0	0.346028	0.121538	0.121538	0.0328444	0.0656888	0.173014	0.173014	-1.88769	0.50948
k__Bacteria;p__Proteobacteria;c__Deltaproteobacteria;o__Desulfuromonadales;f__Geobacteraceae;g__Geobacter	0	0.393322	0	0	0	0	0.208982	0.12457	0.196661	0.196661	0	0	0.166776	0.0422062	Log2(0)	-0.237799
k__Bacteria;p__Proteobacteria;c__Deltaproteobacteria;o__Desulfuromonadales;f__Pelobacteraceae;__	0	0	0	0	0	0.0935841	0	0	0	0	0.023396	0.046792	0	0	Undetermined	Undetermined
k__Bacteria;p__Proteobacteria;c__Deltaproteobacteria;o__MIZ46;f__;g__	0	0.292807	0	0	0	0	0.11632	0	0.146403	0.146403	0	0	0.0581602	0.0581602	Log2(0)	-1.33184
k__Bacteria;p__Proteobacteria;c__Deltaproteobacteria;o__Myxococcales;__;__	0	0	0	0	0	0	0	0.148298	0	0	0	0	0.0741488	0.0741488	Undetermined	Undetermined
k__Bacteria;p__Proteobacteria;c__Deltaproteobacteria;o__Myxococcales;f__0319-6G20;g__	0	0	0	2.19669	0	0	0	0	0	0	0.549172	1.09834	0	0	Undetermined	Undetermined
k__Bacteria;p__Proteobacteria;c__Deltaproteobacteria;o__Myxococcales;f__;g__	0	0	0	0	0	0.194367	0.232641	0.0751374	0	0	0.0485917	0.0971835	0.153889	0.0787516	Undetermined	Undetermined
k__Bacteria;p__Proteobacteria;c__Deltaproteobacteria;o__Myxococcales;f__Cystobacteraceae;g__Cystobacter	0	0	0	0	0	0	0.100548	0	0	0	0	0	0.050274	0.050274	Undetermined	Undetermined
k__Bacteria;p__Proteobacteria;c__Deltaproteobacteria;o__Myxococcales;f__OM27;g__	0	0	0	0	0	0.0503914	0	0	0	0	0.0125979	0.0251957	0	0	Undetermined	Undetermined
k__Bacteria;p__Proteobacteria;c__Deltaproteobacteria;o__Myxococcales;f__Polyangiaceae;g__Byssovorax	0	0	0	0	0	0.0269954	0	0	0	0	0.00674885	0.0134977	0	0	Undetermined	Undetermined
k__Bacteria;p__Proteobacteria;c__Deltaproteobacteria;o__NB1-j;f__;g__	0	0	0	0	0.929224	0	0	0	0	0	0.232306	0.464612	0	0	Undetermined	Undetermined
k__Bacteria;p__Proteobacteria;c__Deltaproteobacteria;o__Spirobacillales;f__;g__	0.390395	0	0	0	0	0	0	0.106774	0.195197	0.195197	0	0	0.0533871	0.0533871	Log2(0)	-1.87037
k__Bacteria;p__Proteobacteria;c__Deltaproteobacteria;o__Syntrophobacterales;f__Syntrophobacteraceae;g__	0	0	0	0	0	0.134977	0	0.0553644	0	0	0.0337443	0.0674885	0.0276822	0.0276822	Undetermined	Undetermined
k__Bacteria;p__Proteobacteria;c__Deltaproteobacteria;o__Syntrophobacterales;f__Syntrophobacteraceae;g__Syntrophobacter	0	0	0	0	0	0	0.12815	0	0	0	0	0	0.0640748	0.0640748	Undetermined	Undetermined
k__Bacteria;p__Proteobacteria;c__Epsilonproteobacteria;o__Campylobacterales;f__Campylobacteraceae;g__Arcobacter	0	0	0	0	0	0	0	0.114683	0	0	0	0	0.0573417	0.0573417	Undetermined	Undetermined
k__Bacteria;p__Proteobacteria;c__Epsilonproteobacteria;o__Campylobacterales;f__Campylobacteraceae;g__Campylobacter	0	0.144218	0	0	0	0	0	0	0.0721091	0.0721091	0	0	0	0	Log2(0)	Log2(0)
k__Bacteria;p__Proteobacteria;c__Epsilonproteobacteria;o__Campylobacterales;f__Helicobacteraceae;g__Helicobacter	0	0	0	0	0	0	0.153779	0	0	0	0	0	0.0768897	0.0768897	Undetermined	Undetermined
k__Bacteria;p__Proteobacteria;c__Gammaproteobacteria;__;__;__	0.114172	0	1.39155	2.0953	1.53322	0.395933	0.808328	0.174002	0.057086	0.057086	1.354	0.707331	0.491165	0.317163	4.56795	3.105
k__Bacteria;p__Proteobacteria;c__Gammaproteobacteria;o__;f__;g__	0.324101	0	0	0	2.09075	0	0.104491	0	0.162051	0.162051	0.522689	1.04538	0.0522456	0.0522456	1.68951	-1.63306
k__Bacteria;p__Proteobacteria;c__Gammaproteobacteria;o__Aeromonadales;f__Aeromonadaceae;g__Aeromonas	0	0	0	0	0	0.255557	0.38642	0.316368	0	0	0.0638891	0.127778	0.351394	0.035026	Undetermined	Undetermined
k__Bacteria;p__Proteobacteria;c__Gammaproteobacteria;o__Aeromonadales;f__Succinivibrionaceae;g__Anaerobiospirillum	0	0	0	0	0	0.170971	0	0	0	0	0.0427427	0.0854855	0	0	Undetermined	Undetermined
k__Bacteria;p__Proteobacteria;c__Gammaproteobacteria;o__Alteromonadales;__;__	0	0	0	0	0	0	0	0.116661	0	0	0	0	0.0583304	0.0583304	Undetermined	Undetermined
k__Bacteria;p__Proteobacteria;c__Gammaproteobacteria;o__Alteromonadales;f__Alteromonadaceae;__	0	0	0.904505	4.05542	9.19932	0.127778	0	0	0	0	3.57176	4.1182	0	0	Undetermined	Undetermined
k__Bacteria;p__Proteobacteria;c__Gammaproteobacteria;o__Alteromonadales;f__Alteromonadaceae;g__Alteromonas	0	0	0	0	0	0.0557905	0.139979	0	0	0	0.0139476	0.0278953	0.0699894	0.0699894	Undetermined	Undetermined
k__Bacteria;p__Proteobacteria;c__Gammaproteobacteria;o__Alteromonadales;f__Alteromonadaceae;g__Glaciecola	0	0	0	0	0.0464612	0	0	0	0	0	0.0116153	0.0232306	0	0	Undetermined	Undetermined
k__Bacteria;p__Proteobacteria;c__Gammaproteobacteria;o__Alteromonadales;f__Alteromonadaceae;g__HB2-32-21	0	0	0	0	0	0.154774	0	0	0	0	0.0386934	0.0773868	0	0	Undetermined	Undetermined
k__Bacteria;p__Proteobacteria;c__Gammaproteobacteria;o__Alteromonadales;f__Alteromonadaceae;g__Marinobacter	0	0	1.5481	0	1.1925	0.232161	0.122235	0	0	0	0.74319	0.744589	0.0611175	0.0611175	Undetermined	Undetermined
k__Bacteria;p__Proteobacteria;c__Gammaproteobacteria;o__Alteromonadales;f__J115;g__Spongiibacter	0	0	1.13063	0	0	0	0	0	0	0	0.282658	0.565316	0	0	Undetermined	Undetermined
k__Bacteria;p__Proteobacteria;c__Gammaproteobacteria;o__Alteromonadales;f__OM60;g__	0	0	0	0	0	0	0	0.136434	0	0	0	0	0.0682169	0.0682169	Undetermined	Undetermined
k__Bacteria;p__Proteobacteria;c__Gammaproteobacteria;o__Alteromonadales;f__OM60;g__Haliea	0	0	0	0	0	0	0.153779	0	0	0	0	0	0.0768897	0.0768897	Undetermined	Undetermined
k__Bacteria;p__Proteobacteria;c__Gammaproteobacteria;o__Alteromonadales;f__Shewanellaceae;g__Shewanella	0	0	0	0	0	0	0	0.120615	0	0	0	0	0.0603077	0.0603077	Undetermined	Undetermined
k__Bacteria;p__Proteobacteria;c__Gammaproteobacteria;o__Alteromonadales;f__[Chromatiaceae];g__Alishewanella	0	0.0480727	0	0	0	0.151174	0	0.229367	0.0240364	0.0240364	0.0377936	0.0755872	0.114683	0.114683	0.652923	2.25437
k__Bacteria;p__Proteobacteria;c__Gammaproteobacteria;o__Alteromonadales;f__[Chromatiaceae];g__Rheinheimera	0	0	0	0	0	0.223162	0.776783	0	0	0	0.0557905	0.111581	0.388392	0.388392	Undetermined	Undetermined
k__Bacteria;p__Proteobacteria;c__Gammaproteobacteria;o__Chromatiales;__;__	0	0	0	2.60223	0	0	0	0	0	0	0.650558	1.30112	0	0	Undetermined	Undetermined
k__Bacteria;p__Proteobacteria;c__Gammaproteobacteria;o__Chromatiales;f__Ectothiorhodospiraceae;g__	0	0	0	0	0	0	0	0.223435	0	0	0	0	0.111717	0.111717	Undetermined	Undetermined
k__Bacteria;p__Proteobacteria;c__Gammaproteobacteria;o__Enterobacteriales;f__Enterobacteriaceae;__	0	0	2.29605	0	0.820815	0.439125	0.916762	0.54969	0	0	0.888998	0.996185	0.733226	0.183536	Undetermined	Undetermined
k__Bacteria;p__Proteobacteria;c__Gammaproteobacteria;o__Enterobacteriales;f__Enterobacteriaceae;g__Citrobacter	0	0	0	0	0	0	0.14195	0	0	0	0	0	0.0709751	0.0709751	Undetermined	Undetermined
k__Bacteria;p__Proteobacteria;c__Gammaproteobacteria;o__Enterobacteriales;f__Enterobacteriaceae;g__Cronobacter	0	0	0	0	1.37835	0	0	0	0	0	0.344587	0.689175	0	0	Undetermined	Undetermined
k__Bacteria;p__Proteobacteria;c__Gammaproteobacteria;o__Enterobacteriales;f__Enterobacteriaceae;g__Proteus	0	0	0	0	0	0.147575	0	0.128525	0	0	0.0368937	0.0737875	0.0642623	0.0642623	Undetermined	Undetermined
k__Bacteria;p__Proteobacteria;c__Gammaproteobacteria;o__Enterobacteriales;f__Enterobacteriaceae;g__Pseudomonas	0	0	0	0	0	0	0.00788612	0	0	0	0	0	0.00394306	0.00394306	Undetermined	Undetermined
k__Bacteria;p__Proteobacteria;c__Gammaproteobacteria;o__Enterobacteriales;f__Enterobacteriaceae;g__Shigella	0	0	0	2.43325	0	0.160173	0	0.284731	0	0	0.648357	1.19232	0.142366	0.142366	Undetermined	Undetermined
k__Bacteria;p__Proteobacteria;c__Gammaproteobacteria;o__HTCC2188;f__HTCC2089;g__Acinetobacter	0	0	0	0	0	0	0.118292	0	0	0	0	0	0.0591459	0.0591459	Undetermined	Undetermined
k__Bacteria;p__Proteobacteria;c__Gammaproteobacteria;o__Legionellales;__;__	0	0	0	0	0	0	0	0.116661	0	0	0	0	0.0583304	0.0583304	Undetermined	Undetermined
k__Bacteria;p__Proteobacteria;c__Gammaproteobacteria;o__Legionellales;f__;g__	0	0	0	0	0	0	0.149836	0	0	0	0	0	0.0749182	0.0749182	Undetermined	Undetermined
k__Bacteria;p__Proteobacteria;c__Gammaproteobacteria;o__Legionellales;f__Coxiellaceae;g__	0	0	0	0	0	0.0971835	0	0	0	0	0.0242959	0.0485917	0	0	Undetermined	Undetermined
k__Bacteria;p__Proteobacteria;c__Gammaproteobacteria;o__Oceanospirillales;f__Endozoicimonaceae;__	0	0	0	0	0	0.280752	0.2839	0.324277	0	0	0.0701881	0.140376	0.304089	0.0201884	Undetermined	Undetermined
k__Bacteria;p__Proteobacteria;c__Gammaproteobacteria;o__Oceanospirillales;f__Endozoicimonaceae;g__Endozoicomonas	0	0	0	0	0	0.151174	0.0985766	0.314391	0	0	0.0377936	0.0755872	0.206484	0.107907	Undetermined	Undetermined
k__Bacteria;p__Proteobacteria;c__Gammaproteobacteria;o__Oceanospirillales;f__Endozoicimonaceae;g__Spongiobacter	0	0	0	0	0	0.426527	0.376562	0.585281	0	0	0.106632	0.213264	0.480922	0.104359	Undetermined	Undetermined
k__Bacteria;p__Proteobacteria;c__Gammaproteobacteria;o__Oceanospirillales;f__Halomonadaceae;g__Candidatus Portiera	0	0	0	0	0	0	0.187295	0.0118638	0	0	0	0	0.0995796	0.0877158	Undetermined	Undetermined
k__Bacteria;p__Proteobacteria;c__Gammaproteobacteria;o__Oceanospirillales;f__Halomonadaceae;g__Halomonas	0	0	0	1.89253	0	0	0.329246	0	0	0	0.473133	0.946266	0.164623	0.164623	Undetermined	Undetermined
k__Bacteria;p__Proteobacteria;c__Gammaproteobacteria;o__Oceanospirillales;f__Halomonadaceae;g__Modicisalibacter	0	0	0	0	0	0.167372	0	0	0	0	0.0418429	0.0836858	0	0	Undetermined	Undetermined
k__Bacteria;p__Proteobacteria;c__Gammaproteobacteria;o__PYR10d3;f__;g__	0	0	0	0	0	0.253757	0	0	0	0	0.0634392	0.126878	0	0	Undetermined	Undetermined
k__Bacteria;p__Proteobacteria;c__Gammaproteobacteria;o__Pasteurellales;f__Pasteurellaceae;__	0.287272	0.441395	0	0	0	0.282552	0.396278	0.144343	0.364333	0.0770617	0.070638	0.141276	0.27031	0.125967	-2.36674	-0.430642
k__Bacteria;p__Proteobacteria;c__Gammaproteobacteria;o__Pasteurellales;f__Pasteurellaceae;g__Actinobacillus	0	0.034962	0	0	0	0	0	0	0.017481	0.017481	0	0	0	0	Log2(0)	Log2(0)
k__Bacteria;p__Proteobacteria;c__Gammaproteobacteria;o__Pasteurellales;f__Pasteurellaceae;g__Aggregatibacter	0	0	0	0	0	0.106182	0	0	0	0	0.0265455	0.053091	0	0	Undetermined	Undetermined
k__Bacteria;p__Proteobacteria;c__Gammaproteobacteria;o__Pasteurellales;f__Pasteurellaceae;g__Haemophilus	0	0	1.65246	0	0	0	0	0	0	0	0.413115	0.826231	0	0	Undetermined	Undetermined
k__Bacteria;p__Proteobacteria;c__Gammaproteobacteria;o__Pasteurellales;f__Pasteurellaceae;g__Nicoletella	0	0	0	0	0	0.149375	0.224755	0.148298	0	0	0.0373437	0.0746873	0.186526	0.0382285	Undetermined	Undetermined
k__Bacteria;p__Proteobacteria;c__Gammaproteobacteria;o__Pseudomonadales;__;__	0	0	0	0	0	0	0.092662	0.166093	0	0	0	0	0.129378	0.0367156	Undetermined	Undetermined
k__Bacteria;p__Proteobacteria;c__Gammaproteobacteria;o__Pseudomonadales;f__Moraxellaceae;__	0	0	0	0	0	0.498515	0.224755	0.35196	0	0	0.124629	0.249258	0.288357	0.0636025	Undetermined	Undetermined
k__Bacteria;p__Proteobacteria;c__Gammaproteobacteria;o__Pseudomonadales;f__Moraxellaceae;g__	0	0	0	0	0	0.124179	0.289815	0.308459	0	0	0.0310447	0.0620894	0.299137	0.00932191	Undetermined	Undetermined
k__Bacteria;p__Proteobacteria;c__Gammaproteobacteria;o__Pseudomonadales;f__Moraxellaceae;g__Acinetobacter	0.788156	0.380212	1.2176	0	0	11.6278	10.0213	17.1452	0.584184	0.203972	3.21136	5.64026	13.5832	3.56194	2.45869	4.53926
k__Bacteria;p__Proteobacteria;c__Gammaproteobacteria;o__Pseudomonadales;f__Moraxellaceae;g__Alkanindiges	0	0	0	0	0	0	0	0.0355914	0	0	0	0	0.0177957	0.0177957	Undetermined	Undetermined
k__Bacteria;p__Proteobacteria;c__Gammaproteobacteria;o__Pseudomonadales;f__Moraxellaceae;g__Enhydrobacter	0	0.270955	0	0	0	0.107982	0.161666	0	0.135478	0.135478	0.0269954	0.0539908	0.0808328	0.0808328	-2.32727	-0.745043
k__Bacteria;p__Proteobacteria;c__Gammaproteobacteria;o__Pseudomonadales;f__Moraxellaceae;g__Moraxella	0	0.690499	0	0	0	0	0	0	0.34525	0.34525	0	0	0	0	Log2(0)	Log2(0)
k__Bacteria;p__Proteobacteria;c__Gammaproteobacteria;o__Pseudomonadales;f__Moraxellaceae;g__Perlucidibaca	0	0	0	0	0	0.161972	0	0	0	0	0.0404931	0.0809862	0	0	Undetermined	Undetermined
k__Bacteria;p__Proteobacteria;c__Gammaproteobacteria;o__Pseudomonadales;f__Pseudomonadaceae;__	0	0	0	0	0	0	0.266157	0	0	0	0	0	0.133078	0.133078	Undetermined	Undetermined
k__Bacteria;p__Proteobacteria;c__Gammaproteobacteria;o__Pseudomonadales;f__Pseudomonadaceae;g__Azomonas	0	0	0	0	0	0	0	0.0612963	0	0	0	0	0.0306482	0.0306482	Undetermined	Undetermined
k__Bacteria;p__Proteobacteria;c__Gammaproteobacteria;o__Pseudomonadales;f__Pseudomonadaceae;g__Pseudomonas	0	0	11.5498	7.50253	3.76336	1.85548	2.49202	1.3149	0	0	6.1678	4.28662	1.90346	0.588555	Undetermined	Undetermined
k__Bacteria;p__Proteobacteria;c__Gammaproteobacteria;o__Thiotrichales;f__Piscirickettsiaceae;g__	0	0	0	0	0	0	0.126178	0.0771147	0	0	0	0	0.101646	0.0245316	Undetermined	Undetermined
k__Bacteria;p__Proteobacteria;c__Gammaproteobacteria;o__Thiotrichales;f__Piscirickettsiaceae;g__Methylophaga	0	0	1.80901	0.709699	0	0	0	0	0	0	0.629677	0.854443	0	0	Undetermined	Undetermined
k__Bacteria;p__Proteobacteria;c__Gammaproteobacteria;o__Vibrionales;__;__	0	0	0	0	1.08409	0	0.120263	0	0	0	0.271024	0.542047	0.0601317	0.0601317	Undetermined	Undetermined
k__Bacteria;p__Proteobacteria;c__Gammaproteobacteria;o__Vibrionales;f__Pseudoalteromonadaceae;__	0	0	1.06105	0	0	0	0	0	0	0	0.265264	0.530527	0	0	Undetermined	Undetermined
k__Bacteria;p__Proteobacteria;c__Gammaproteobacteria;o__Vibrionales;f__Pseudoalteromonadaceae;g__Pseudoalteromonas	0	0	3.51365	0	0	0	0.0552029	0	0	0	0.878414	1.75683	0.0276014	0.0276014	Undetermined	Undetermined
k__Bacteria;p__Proteobacteria;c__Gammaproteobacteria;o__Vibrionales;f__Pseudoalteromonadaceae;g__Vibrio	0	0	0.974082	0	2.38501	0.145775	0	0	0	0	0.876217	1.09352	0	0	Undetermined	Undetermined
k__Bacteria;p__Proteobacteria;c__Gammaproteobacteria;o__Vibrionales;f__Vibrionaceae;__	0	0	0.104366	0	0	0	0	0	0	0	0.0260915	0.052183	0	0	Undetermined	Undetermined
k__Bacteria;p__Proteobacteria;c__Gammaproteobacteria;o__Vibrionales;f__Vibrionaceae;g__Enterovibrio	0	0	0.0347887	0.811085	0	0	0	0	0	0	0.211468	0.400081	0	0	Undetermined	Undetermined
k__Bacteria;p__Proteobacteria;c__Gammaproteobacteria;o__Vibrionales;f__Vibrionaceae;g__Photobacterium	0	0	0	0	0	0	0.00591459	0	0	0	0	0	0.0029573	0.0029573	Undetermined	Undetermined
k__Bacteria;p__Proteobacteria;c__Gammaproteobacteria;o__Vibrionales;f__Vibrionaceae;g__Vibrio	0.0736594	0.244734	0	0	0	0	0.0571744	0	0.159197	0.0855372	0	0	0.0285872	0.0285872	Log2(0)	-2.47737
k__Bacteria;p__Proteobacteria;c__Gammaproteobacteria;o__Xanthomonadales;f__Sinobacteraceae;g__	0	0	0	0	0	0.147575	0	0.274845	0	0	0.0368937	0.0737875	0.137422	0.137422	Undetermined	Undetermined
k__Bacteria;p__Proteobacteria;c__Gammaproteobacteria;o__Xanthomonadales;f__Xanthomonadaceae;__	0.320418	0	0	0	0	0	0.0512598	0	0.160209	0.160209	0	0	0.0256299	0.0256299	Log2(0)	-2.64406
k__Bacteria;p__Proteobacteria;c__Gammaproteobacteria;o__Xanthomonadales;f__Xanthomonadaceae;g__Lysobacter	0	0	0	0	0	0.134977	0	0	0	0	0.0337443	0.0674885	0	0	Undetermined	Undetermined
k__Bacteria;p__Proteobacteria;c__Gammaproteobacteria;o__Xanthomonadales;f__Xanthomonadaceae;g__Pseudoxanthomonas	0.283589	0	0	0	0	0.0971835	0	0	0.141794	0.141794	0.0242959	0.0485917	0	0	-2.54502	Log2(0)
k__Bacteria;p__Proteobacteria;c__Gammaproteobacteria;o__Xanthomonadales;f__Xanthomonadaceae;g__Stenotrophomonas	0	0.34962	0	0	0	0	0	0	0.17481	0.17481	0	0	0	0	Log2(0)	Log2(0)
k__Bacteria;p__Proteobacteria;c__Gammaproteobacteria;o__Xanthomonadales;f__Xanthomonadaceae;g__Xanthomonas	0	0	0	0	0	0.187168	0.459367	0	0	0	0.046792	0.0935841	0.229683	0.229683	Undetermined	Undetermined
k__Bacteria;p__Proteobacteria;c__TA18;o__CV90;f__;g__	0	0	0	0	0	0	0	0.116661	0	0	0	0	0.0583304	0.0583304	Undetermined	Undetermined
k__Bacteria;p__Proteobacteria;c__TA18;o__PHOS-HD29;f__;g__	0	0	0	0	0	0.124179	0	0	0	0	0.0310447	0.0620894	0	0	Undetermined	Undetermined
k__Bacteria;p__Spirochaetes;c__Spirochaetes;o__Spirochaetales;f__Spirochaetaceae;g__Spirochaeta	0	0	0	0	0.0929224	0	0	0	0	0	0.0232306	0.0464612	0	0	Undetermined	Undetermined
k__Bacteria;p__Synergistetes;c__Synergistia;o__Synergistales;f__Dethiosulfovibrionaceae;g__	0	0	0	0	0	0.106182	0	0	0	0	0.0265455	0.053091	0	0	Undetermined	Undetermined
k__Bacteria;p__TM6;c__;o__;f__;g__	0.353565	0	0	0	0	0	0	0	0.176783	0.176783	0	0	0	0	Log2(0)	Log2(0)
k__Bacteria;p__Tenericutes;c__Mollicutes;o__Anaeroplasmatales;f__Anaeroplasmataceae;g__Anaeroplasma	0	0	0	0	0	0.143976	0.136036	0.215526	0	0	0.0359939	0.0719878	0.175781	0.0397451	Undetermined	Undetermined
k__Bacteria;p__Tenericutes;c__Mollicutes;o__Entomoplasmatales;f__;g__	0	0	0	0	0	0.147575	0	0	0	0	0.0368937	0.0737875	0	0	Undetermined	Undetermined
k__Bacteria;p__Tenericutes;c__Mollicutes;o__Mycoplasmatales;f__Mycoplasmataceae;g__Mycoplasma	0	0	0	0	0	0	0	0.0870012	0	0	0	0	0.0435006	0.0435006	Undetermined	Undetermined
k__Bacteria;p__Tenericutes;c__Mollicutes;o__RF39;f__;g__	1.54316	1.5427	0	0	0	0	0	0	1.54293	0.000233546	0	0	0	0	Log2(0)	Log2(0)
k__Bacteria;p__Tenericutes;c__RF3;o__ML615J-28;f__;g__	0.195197	0.375841	0	0	0	0	0	0	0.285519	0.0903219	0	0	0	0	Log2(0)	Log2(0)
k__Bacteria;p__Verrucomicrobia;__;__;__;__	0	0	0	0	0	0	0.120263	0	0	0	0	0	0.0601317	0.0601317	Undetermined	Undetermined
k__Bacteria;p__Verrucomicrobia;c__Opitutae;o__;f__;g__	0	0	0	0	0	0.165572	0	0	0	0	0.041393	0.0827859	0	0	Undetermined	Undetermined
k__Bacteria;p__Verrucomicrobia;c__Opitutae;o__Opitutales;f__Opitutaceae;g__Opitutus	0.313052	0	0	0	0	0.0611896	0.242498	0	0.156526	0.156526	0.0152974	0.0305948	0.121249	0.121249	-3.35505	-0.36843
k__Bacteria;p__Verrucomicrobia;c__Verrucomicrobiae;o__Verrucomicrobiales;f__Verrucomicrobiaceae;g__	0.383029	0	0	0	1.11507	0	0.183352	0	0.191514	0.191514	0.278767	0.557534	0.0916762	0.0916762	0.541608	-1.06283
k__Bacteria;p__Verrucomicrobia;c__Verrucomicrobiae;o__Verrucomicrobiales;f__Verrucomicrobiaceae;g__Akkermansia	0.151002	0	0	0	0	0.17637	0.100548	0.403369	0.0755009	0.0755009	0.0440925	0.088185	0.251959	0.151411	-0.77596	1.73862
k__Bacteria;p__Verrucomicrobia;c__Verrucomicrobiae;o__Verrucomicrobiales;f__Verrucomicrobiaceae;g__Luteolibacter	0.375663	0	0	0	0	0	0	0	0.187831	0.187831	0	0	0	0	Log2(0)	Log2(0)
k__Bacteria;p__Verrucomicrobia;c__Verrucomicrobiae;o__Verrucomicrobiales;f__Verrucomicrobiaceae;g__Prosthecobacter	0.103123	0	0	0	0	0	0	0	0.0515616	0.0515616	0	0	0	0	Log2(0)	Log2(0)
k__Bacteria;p__Verrucomicrobia;c__[Pedosphaerae];o__[Pedosphaerales];__;__	0	0	0	0	0	0	0.248413	0	0	0	0	0	0.124206	0.124206	Undetermined	Undetermined
k__Bacteria;p__Verrucomicrobia;c__[Pedosphaerae];o__[Pedosphaerales];f__Ellin515;g__	0	0	0	0	2.58634	0	0	0	0	0	0.646585	1.29317	0	0	Undetermined	Undetermined
k__Bacteria;p__Verrucomicrobia;c__[Pedosphaerae];o__[Pedosphaerales];f__R4-41B;g__	0	0.0830347	0	0	0	0	0	0	0.0415173	0.0415173	0	0	0	0	Log2(0)	Log2(0)
k__Bacteria;p__Verrucomicrobia;c__[Spartobacteria];o__[Chthoniobacterales];f__01D2Z36;g__	0	0	0	0	0	0	0.0768897	0	0	0	0	0	0.0384449	0.0384449	Undetermined	Undetermined
k__Bacteria;p__Verrucomicrobia;c__[Spartobacteria];o__[Chthoniobacterales];f__[Chthoniobacteraceae];g__	0	0	0	0	0	0	0.145893	0	0	0	0	0	0.0729467	0.0729467	Undetermined	Undetermined
k__Bacteria;p__Verrucomicrobia;c__[Spartobacteria];o__[Chthoniobacterales];f__[Chthoniobacteraceae];g__Candidatus Xiphinematobacter	0	0	0	0	0	0.163772	0	0	0	0	0.040943	0.0818861	0	0	Undetermined	Undetermined
k__Bacteria;p__Verrucomicrobia;c__[Spartobacteria];o__[Chthoniobacterales];f__[Chthoniobacteraceae];g__Chthoniobacter	0	0	0	0	0	0	0	0.120615	0	0	0	0	0.0603077	0.0603077	Undetermined	Undetermined
k__Bacteria;p__Verrucomicrobia;c__[Spartobacteria];o__[Chthoniobacterales];f__[Chthoniobacteraceae];g__DA101	0	0	0	0	0	0	0.145893	0	0	0	0	0	0.0729467	0.0729467	Undetermined	Undetermined
k__Bacteria;p__WS3;c__PRR-12;o__Sediment-1;f__;g__	0	0	0	2.43325	0	0.102583	0	0	0	0	0.633959	1.2005	0	0	Undetermined	Undetermined

## Sheet: OM_Level 2
Taxonomy	Control (1)	Control (2)	[Cu(NN1)2]ClO4 40 mg/g (1)	[Cu(NN1)2]ClO4 40 mg/g (2)	[Cu(NN1)2]ClO4 60 mg/g (1)	[Cu(NN1)2]ClO4 60 mg/g (2)	Oxytetracycline (1)	Oxytetracycline (2)	Mean Control	(Max-Min)/2	Mean [Cu(NN1)2]ClO4	SD	Mean Oxytetracycline	(Max-Min)/2	Log2 (Mean [Cu(NN1)2]ClO4/Control)	Log2 (Oxytetracycline/Control)	Log2 (Oxytetracycline/[Cu(NN1)2]ClO4)
k__Bacteria;p__WS3	0	0	0	2.43325	0	0.102583	0	0	0	0	0.633959	1.2005	0	0	Undetermined	Undetermined	Log2(0)
k__Bacteria;p__BRC1	0	0	1.35676	0	0	0	0	0	0	0	0.339189	0.678379	0	0	Undetermined	Undetermined	Log2(0)
k__Bacteria;p__Nitrospirae	0	0	1.33936	0	0	0	0.181381	0.187844	0	0	0.334841	0.669682	0.184612	-0.00323135	Undetermined	Undetermined	-0.858978
k__Bacteria;p__Fusobacteria	0	0	0	0	0	0.838657	0.599345	0.779056	0	0	0.209664	0.419329	0.689201	-0.0898555	Undetermined	Undetermined	1.71684
k__Bacteria;p__	0	0	0	0	0.108409	0.00539908	0.122235	0.19773	0	0	0.0284521	0.0533656	0.159982	-0.0377476	Undetermined	Undetermined	2.4913
k__Bacteria;p__Synergistetes	0	0	0	0	0	0.106182	0	0	0	0	0.0265455	0.053091	0	0	Undetermined	Undetermined	Log2(0)
k__Bacteria;p__Spirochaetes	0	0	0	0	0.0929224	0	0	0	0	0	0.0232306	0.0464612	0	0	Undetermined	Undetermined	Log2(0)
k__Bacteria;p__TM6	0.353565	0	0	0	0	0	0	0	0.176783	0.176783	0	0	0	0	Log2(0)	Log2(0)	Undetermined
k__Archaea;p__Crenarchaeota	0	0	0	0	0	0	0.199125	0.118638	0	0	0	0	0.158881	0.0402433	Undetermined	Undetermined	Undetermined
k__Archaea;p__Euryarchaeota	0	0	0	0	0	0	0	0.166093	0	0	0	0	0.0830466	-0.0830466	Undetermined	Undetermined	Undetermined
k__Bacteria;p__Chlamydiae	0	0	0	0	0	0	0.106463	0.160161	0	0	0	0	0.133312	-0.0268493	Undetermined	Undetermined	Undetermined
k__Bacteria;p__Chlorobi	0	0.017481	0	0	0	0	0	0	0.00874049	-0.00874049	0	0	0	0	Log2(0)	Log2(0)	Undetermined
k__Bacteria;p__Deferribacteres	0	0	0	0	0	0	0.149836	0	0	0	0	0	0.0749182	0.0749182	Undetermined	Undetermined	Undetermined
k__Bacteria;p__GN02	0	0	0	0	0	0	0.108434	0	0	0	0	0	0.0542171	0.0542171	Undetermined	Undetermined	Undetermined
k__Bacteria;__	0.618739	0.511319	4.62689	2.87259	5.93155	1.45235	1.95773	1.08158	0.565029	0.05371	3.72085	1.96415	1.51966	0.438073	2.71923	1.42735	-1.29189
k__Bacteria;p__Proteobacteria	7.43592	8.43895	52.0264	44.2379	48.8152	36.9135	37.5518	39.2573	7.93743	-0.501516	45.4983	6.55504	38.4045	-0.852787	2.51907	2.27453	-0.244535
k__Bacteria;p__Planctomycetes	0.511933	0.673018	1.94816	6.72525	3.54654	0.698281	0.749182	0.320323	0.592475	-0.0805426	3.22956	2.60574	0.534752	0.21443	2.44651	-0.147885	-2.59439
k__Bacteria;p__Cyanobacteria	1.66102	0.511319	0	6.11693	2.50891	3.36543	2.1608	3.65801	1.08617	0.57485	2.99782	2.52256	2.9094	-0.748604	1.46466	1.42147	-0.0431892
k__Bacteria;p__Acidobacteria	0.732911	0.734202	4.13985	0	2.18368	0.968235	1.59694	1.02029	0.733556	-0.000645268	1.82294	1.78436	1.30861	0.288327	1.31329	0.83506	-0.478228
k__Bacteria;p__Actinobacteria	1.76046	5.31422	5.98365	11.8283	10.7945	5.56465	4.93474	5.80931	3.53734	-1.77688	8.54278	3.22921	5.37203	-0.437283	1.27204	0.602801	-0.669239
k__Bacteria;p__Gemmatimonadetes	0.294638	0	0.834928	0	0	0.187168	0.124206	0.237276	0.147319	0.147319	0.255524	0.396218	0.180741	-0.0565348	0.794517	0.294984	-0.499533
k__Bacteria;p__Verrucomicrobia	1.32587	0.0830347	0	0	3.70141	0.566904	1.26375	0.523985	0.704452	0.621417	1.06708	1.77644	0.893868	0.369883	0.599093	0.343561	-0.255532
k__Bacteria;p__Chloroflexi	0	0.747312	0	0	0	1.20759	0.619061	0.488393	0.373656	-0.373656	0.301899	0.603797	0.553727	0.0653338	-0.307647	0.567464	0.87511
k__Bacteria;p__Bacteroidetes	19.1072	17.0746	8.52322	11.4228	8.39399	9.21083	11.5059	9.54245	18.0909	1.01635	9.38771	1.40328	10.5242	0.981701	-0.94642	-0.78156	0.16486
k__Bacteria;p__Firmicutes	64.4593	63.9761	19.2207	14.363	13.9229	38.5207	35.9331	36.149	64.2177	0.241644	21.5068	11.5938	36.0411	-0.107942	-1.57818	-0.833329	0.744849
k__Bacteria;p__Tenericutes	1.73836	1.91854	0	0	0	0.29155	0.136036	0.302527	1.82845	-0.0900884	0.0728876	0.145775	0.219281	-0.0832457	-4.6488	-3.05977	1.58904
										(
