# Supplementary material for: Oral administration of a new copper (I) complex with coumarin as ligand: modulation of the immune response and the composition of the intestinal microbiota in Onchorhynchus mykiss
Source: Front Chem. 2024 May 14;12:1338614. doi: 10.3389/fchem.2024.1338614 (PMC11131136; doi:10.3389/fchem.2024.1338614)
Supplement: Supplementary file 1 [file DataSheet1.zip › File 1 Table 2.XLSX]

## Sheet: Hoja1
	Gene	Sequence	Ta
	EF1-α	F: GGGTGAGTTTGAGGCTGGTA	60°C
		R: TTCTGGATCTCCTCAAACCG	60°C
	TNF-α	F: AGGCTTTTTCCCAGGGC	60°C
		R: GAGTCCGAATAGCGCCAA	60°C
	IFN-γ	F: CCGTACACCGATTGAGGACT	60°C
		R: GCGGCATTACTCCATCCTAA	60°C
	IL-12	F: TGGAGAATACAGCTGCTGGG	60°C
		R: GTTCAAACTCCAACCCTCCA	60°C
	TGF-β	F: AGCTCTCGGAAGAAACGACA	60°C
		R: AGTAGCCAGTGGGTTCATGG	60°C
	IL-1β	F: CCCCATTGAGACTAAAGCCA	60°C
		R: GCAACCTCCTCTAGGTGCAG	60°C
	Perforin	F: CCAGTGGCTCTTCTGTGGAG	60°C
		R: AACTTGGGCTGGCCAGATAC	60°C
	Lysozyme	F: ACAGCCGCTACTGGTGTGACG	60°C
		R: CACGTAGGACCTCAGGTCCTGA	60°C
	cd4	F: CAGACTGGAGGACTTCAAATCC	60°C
		R: TGTTTCTGGGGACTAAGCCA	60°C
	Tabl 2: The primers used in RT-qPCR
